# Supplementary material for: Postpartum vitamin A supplementation for HIV-positive women is not associated with mortality and morbidity of their breastfed infants: evidence from multiple national surveys in sub-Saharan Africa
Source: BMC Pediatr. 2020 May 13;20:214. doi: 10.1186/s12887-020-02131-8 (PMC7218630; doi:10.1186/s12887-020-02131-8)
Supplement: Supplementary file 2 — Additional file 2. [file 12887_2020_2131_MOESM2_ESM.xls]

## Sheet: Data
Country	Country_numeric	Region_class	Wealth index	Number_U_5 children in the household	Age_death	Age_months	Vitamin A supplementation status	Respondent's current age	Age_categorized	Type of place of residence	Highest educational level	Marital status	Improved_water_source	Improved sanitation_facility	Sex of household head	Frequency of listening to radio	Frequency of watching TV	Sex of child	Current age of child	Child lives with whom	Visited health facility last 12 months	Place of delivery	PNC	Total children ever born	Diarrhea	Fever	ARI symptoms	Child is alive	Vaccination_ever	weight_data	weight_final
Lesotho	12	2	3	2	#NULL!	2	0	27	2	2	1	1	1	1	1	2	2	1	0	0	1	1	1	3	0	0	0	Yes	1	1.21345	1.21927
Malawi	14	2	3	1	#NULL!	5	0	34	2	2	2	1	1	2	1	2	2	1	0	0	0	1	0	2	0	0	0	Yes	1	0.955355	0.959937
Serra Leone	21	3	1	2	#NULL!	1	1	18	1	2	0	1	1	2	2	0	0	1	0	0	0	0	1	1	0	0	0	Yes	1	1.27183	1.27793
Zinbabwe	25	2	3	1	#NULL!	5	0	22	1	2	2	1	1	2	2	2	2	2	0	0	1	1	0	1	0	0	0	Yes	1	0.789146	0.792931
Lesotho	12	2	1	1	#NULL!	3	0	28	2	2	2	1	1	2	2	2	0	2	0	0	1	0	0	2	0	0	0	Yes	1	1.89184	1.90092
Malawi	14	2	3	2	#NULL!	4	0	31	2	2	1	1	2	2	1	2	2	2	0	0	1	1	0	4	0	1	2	Yes	1	0.535813	0.538383
Zambia	24	2	1	2	#NULL!	1	1	30	2	2	1	1	2	2	1	0	2	1	0	0	0	1	0	5	0	0	0	Yes	1	1.80557	1.81423
Zinbabwe	25	2	3	1	#NULL!	1	0	28	2	1	2	0	1	1	2	2	2	1	0	0	0	1	0	3	0	0	0	Yes	0	1.53283	1.54018
Malawi	14	2	1	2	#NULL!	3	0	38	3	2	0	1	2	2	1	1	0	1	0	0	1	1	0	8	0	0	2	Yes	1	2.26044	2.27128
Zinbabwe	25	2	1	1	#NULL!	3	0	36	3	2	1	1	1	2	2	0	0	2	0	0	1	1	0	3	0	0	0	Yes	1	1.31941	1.32574
Malawi	14	2	1	1	#NULL!	5	0	26	2	2	0	4	2	2	2	1	0	1	0	0	1	1	0	1	0	0	2	Yes	1	1.12312	1.12851
Zinbabwe	25	2	2	1	#NULL!	2	0	23	1	2	2	1	1	1	1	0	0	2	0	0	0	0	0	3	0	0	0	Yes	1	0.777908	0.781639
Lesotho	12	2	1	1	#NULL!	5	0	22	1	2	1	1	1	2	1	0	0	1	0	0	1	1	1	1	0	0	0	Yes	1	0.214188	0.215215
Swaziland	22	2	1	2	#NULL!	1	0	23	1	2	1	1	1	1	1	2	0	1	0	0	0	0	0	4	2	0	0	Yes	1	1.19049	1.19619
Nambia	16	2	1	1	#NULL!	1	0	16	1	1	2	0	1	2	2	0	1	2	0	0	1	1	1	1	0	1	0	Yes	1	0.580266	0.583049
Zinbabwe	25	2	1	2	#NULL!	2	0	22	1	2	1	0	2	2	1	0	0	1	0	0	1	1	0	2	0	0	0	Yes	0	0.524869	0.527386
Zinbabwe	25	2	2	2	#NULL!	5	0	23	1	2	2	1	1	2	2	0	0	1	0	0	0	0	0	4	0	0	0	Yes	0	1.29749	1.30371
Swaziland	22	2	1	2	#NULL!	3	1	24	1	2	2	1	2	1	2	0	0	1	0	0	1	1	0	3	0	0	0	Yes	1	0.709194	0.712595
Congo	4	4	1	2	#NULL!	2	0	31	2	2	1	4	2	2	1	0	0	1	0	0	1	1	1	4	0	0	2	Yes	0	0.148718	0.149431
Cameroon	3	3	3	2	#NULL!	3	1	28	2	2	2	1	1	1	2	2	2	1	0	0	1	1	0	3	0	1	0	Yes	1	0.74609	0.749668
Malawi	14	2	2	1	#NULL!	1	1	18	1	2	1	1	1	2	1	2	0	2	0	0	1	1	0	1	0	0	0	Yes	1	1.60983	1.61755
Lesotho	12	2	1	1	#NULL!	4	0	19	1	2	1	0	2	2	1	2	0	2	0	0	1	1	1	1	0	1	0	Yes	1	1.56557	1.57308
Lesotho	12	2	2	2	#NULL!	2	0	27	2	2	2	0	1	1	2	2	0	2	0	0	1	1	1	2	0	0	0	Yes	1	0.623224	0.626213
Kenya	11	1	1	2	#NULL!	1	1	36	3	2	1	1	1	2	1	0	0	2	0	0	1	0	0	8	0	0	0	Yes	1	0.730892	0.734397
Zambia	24	2	3	2	#NULL!	5	1	35	3	1	0	1	1	2	1	2	2	2	0	0	1	1	1	7	0	0	0	Yes	1	2.6082	2.62071
Zinbabwe	25	2	1	1	#NULL!	2	0	30	2	2	2	1	2	2	2	0	0	1	0	0	1	0	0	5	0	0	0	Yes	1	0.879847	0.884067
Cameroon	3	3	3	2	#NULL!	5	0	29	2	1	2	1	1	1	1	2	2	1	0	0	1	0	1	4	0	0	0	Yes	1	1.17483	1.18046
Zinbabwe	25	2	3	1	#NULL!	5	0	34	2	1	2	1	1	2	1	2	2	1	0	0	0	1	0	5	0	0	0	Yes	1	0.539394	0.541981
Zambia	24	2	3	2	#NULL!	0	1	24	1	1	1	1	2	2	1	2	0	2	0	0	1	1	1	3	0	0	0	Yes	1	0.445666	0.447803
Zambia	24	2	3	2	#NULL!	2	1	21	1	2	0	1	1	1	1	0	2	1	0	0	0	0	0	3	0	0	0	Yes	1	1.40838	1.41514
Cameroon	3	3	3	2	#NULL!	2	0	36	3	1	2	0	1	1	2	1	1	2	0	0	1	1	0	2	0	1	0	Yes	1	1.52294	1.53024
Kenya	11	1	1	1	#NULL!	5	1	27	2	2	1	1	2	2	1	2	0	2	0	0	1	1	0	3	0	0	0	Yes	1	1.13659	1.14204
Lesotho	12	2	1	1	#NULL!	5	0	23	1	2	1	1	1	2	1	2	0	2	0	0	0	1	1	2	0	0	2	Yes	1	0.197386	0.198333
Zambia	24	2	3	2	#NULL!	5	1	30	2	1	2	1	1	2	1	0	2	1	0	0	1	1	1	5	0	0	0	Yes	1	0.435551	0.43764
Kenya	11	1	2	2	#NULL!	0	0	28	2	2	2	1	2	2	1	2	0	1	0	0	1	0	0	5	0	0	0	Yes	1	0.750331	0.75393
Zambia	24	2	3	1	#NULL!	2	1	19	1	1	2	1	1	2	1	2	2	1	0	0	1	1	0	1	0	0	0	Yes	1	0.313123	0.314625
Swaziland	22	2	2	2	#NULL!	5	0	22	1	2	2	0	1	1	2	2	0	1	0	0	1	1	0	2	0	0	0	Yes	1	1.56175	1.56924
Cameroon	3	3	1	2	#NULL!	2	1	26	2	2	1	1	1	1	1	1	0	1	0	0	1	1	0	2	0	1	0	Yes	1	1.10537	1.11067
Zinbabwe	25	2	1	2	#NULL!	5	0	24	1	2	1	1	2	2	2	0	0	2	0	0	0	1	0	4	0	0	0	Yes	1	1.35173	1.35822
Zinbabwe	25	2	2	2	#NULL!	5	1	26	2	2	2	1	1	2	1	0	1	2	0	0	0	1	1	3	0	0	0	Yes	0	1.71458	1.7228
Zinbabwe	25	2	1	2	#NULL!	1	0	25	2	2	1	3	2	2	2	2	2	2	0	0	0	0	0	3	0	0	0	Yes	1	0.426175	0.428219
Zambia	24	2	1	2	#NULL!	3	1	37	3	2	1	3	1	2	2	2	0	1	0	0	1	1	1	7	0	0	0	Yes	1	2.23649	2.24722
Lesotho	12	2	3	1	#NULL!	2	0	35	3	1	2	0	1	2	2	2	0	2	0	0	1	1	1	3	0	0	0	Yes	1	4.42569	4.44692
Lesotho	12	2	2	1	#NULL!	4	1	38	3	2	2	1	1	1	2	0	0	1	0	0	1	0	0	5	0	0	0	Yes	1	0.589167	0.591993
Zambia	24	2	1	2	#NULL!	5	1	27	2	2	2	1	2	2	1	2	0	2	0	0	0	1	0	4	2	0	0	Yes	1	1.04781	1.05284
Burkina Faso	1	3	1	2	#NULL!	3	0	25	2	2	0	1	2	2	1	2	1	1	0	0	1	0	0	3	0	1	0	Yes	1	0.282889	0.284246
Lesotho	12	2	2	1	#NULL!	3	0	25	2	2	1	1	2	2	1	2	1	2	0	0	1	1	0	1	0	0	0	Yes	1	1.32191	1.32825
Swaziland	22	2	2	2	#NULL!	5	0	22	1	1	2	0	1	1	1	0	2	2	0	0	1	1	0	2	0	0	0	Yes	1	1.20631	1.21209
Zinbabwe	25	2	1	1	#NULL!	1	0	33	2	2	2	1	1	2	1	1	0	1	0	0	1	1	1	4	0	0	0	Yes	1	1.07385	1.079
Kenya	11	1	1	2	#NULL!	5	0	21	1	2	1	1	2	2	2	2	0	1	0	0	1	0	0	3	2	0	0	Yes	1	0.425594	0.427635
Swaziland	22	2	2	2	#NULL!	2	0	26	2	2	2	0	2	2	1	2	2	2	0	0	1	1	0	3	0	0	0	Yes	1	1.22174	1.2276
Malawi	14	2	3	1	#NULL!	5	0	15	1	1	1	1	1	2	1	2	2	1	0	0	1	1	0	1	0	1	0	Yes	1	0.221596	0.222659
Malawi	14	2	3	1	#NULL!	1	0	22	1	1	1	1	2	2	1	2	2	1	0	0	1	1	0	2	0	1	0	Yes	0	0.624133	0.627126
Zinbabwe	25	2	1	1	#NULL!	3	0	22	1	2	1	1	1	2	1	2	0	2	0	0	0	0	0	2	0	0	0	Yes	1	0.705942	0.709328
Zambia	24	2	3	2	#NULL!	0	1	19	1	1	2	1	1	1	2	0	0	2	0	0	1	1	1	1	0	0	0	Yes	1	1.60477	1.61247
Lesotho	12	2	3	1	#NULL!	2	0	41	3	1	2	3	1	2	1	1	1	1	0	0	1	1	1	5	0	1	0	Yes	1	0.400978	0.402901
Swaziland	22	2	1	2	#NULL!	3	1	22	1	2	0	0	2	2	2	2	0	1	0	0	1	0	0	3	0	1	0	Yes	1	0.899541	0.903855
Zinbabwe	25	2	1	2	#NULL!	4	0	26	2	2	1	1	1	2	1	0	0	2	0	0	1	0	1	5	0	0	0	Yes	1	0.602853	0.605744
Zinbabwe	25	2	1	1	#NULL!	4	1	25	2	2	2	1	2	2	1	0	0	1	0	0	0	1	1	1	0	0	0	Yes	1	1.56487	1.57237
Lesotho	12	2	2	1	#NULL!	2	1	22	1	2	2	0	1	1	1	0	0	1	0	0	1	1	1	1	0	0	0	Yes	1	1.80072	1.80936
Swaziland	22	2	1	1	#NULL!	4	0	23	1	2	2	0	2	2	1	0	0	1	0	0	1	0	0	1	2	1	2	Yes	1	0.969301	0.97395
Rwanda	18	4	2	2	#NULL!	3	1	35	3	1	1	1	1	2	1	1	1	2	0	0	1	1	0	5	0	1	0	Yes	1	0.938518	0.943019
Nambia	16	2	1	2	#NULL!	2	1	35	3	2	2	0	1	1	2	1	0	2	0	0	1	1	1	4	0	1	0	Yes	1	0.983196	0.987912
Lesotho	12	2	3	2	#NULL!	4	0	35	3	1	2	1	1	2	1	2	2	2	0	0	1	1	1	5	0	0	0	Yes	1	0.335712	0.337322
Swaziland	22	2	1	2	#NULL!	3	1	26	2	2	2	1	1	1	1	2	0	2	0	0	1	1	0	2	0	1	0	Yes	1	0.978621	0.983315
Cameroon	3	3	3	2	#NULL!	5	1	20	1	1	1	1	1	1	1	2	0	1	0	0	0	1	0	2	0	0	0	Yes	1	1.52294	1.53024
Malawi	14	2	2	2	#NULL!	0	0	23	1	2	1	1	2	2	1	2	0	2	0	0	1	1	0	3	0	1	0	Yes	1	2.12293	2.13312
Cameroon	3	3	2	2	#NULL!	3	1	29	2	2	1	4	1	2	2	0	0	2	0	0	1	1	0	4	0	1	0	Yes	1	1.10537	1.11067
Gabon	7	3	1	2	#NULL!	2	0	33	2	1	2	1	1	2	1	2	2	2	0	0	1	1	0	7	0	0	0	Yes	1	1.07387	1.07902
Swaziland	22	2	1	2	#NULL!	4	1	24	1	2	2	1	1	2	2	2	0	1	0	0	1	0	0	2	0	0	0	Yes	1	1.10412	1.10941
Lesotho	12	2	1	2	#NULL!	5	0	22	1	2	2	1	1	1	1	2	0	1	0	0	0	1	1	1	0	1	0	Yes	1	0.948988	0.95354
Nambia	16	2	1	2	#NULL!	3	1	29	2	2	2	0	1	2	2	2	0	1	0	0	1	1	1	2	0	0	0	Yes	1	1.20369	1.20947
Lesotho	12	2	1	2	#NULL!	3	1	35	3	2	1	0	1	2	2	2	0	1	0	0	0	1	0	7	0	0	0	Yes	1	0.306751	0.308222
Zambia	24	2	3	2	#NULL!	4	1	28	2	1	2	1	2	2	1	0	0	2	0	0	1	0	0	3	0	0	0	Yes	1	0.24434	0.245512
Nambia	16	2	1	1	#NULL!	3	1	34	2	2	0	1	1	2	1	2	0	2	0	0	1	0	1	8	0	0	0	Yes	1	0.633547	0.636586
Lesotho	12	2	1	2	#NULL!	5	1	31	2	2	1	1	2	2	1	2	0	1	0	0	1	1	0	5	2	1	2	Yes	1	0.917741	0.922143
Zinbabwe	25	2	1	2	#NULL!	1	1	21	1	2	1	0	2	2	2	0	0	1	0	0	1	0	1	2	0	1	0	Yes	1	0.70506	0.708442
Malawi	14	2	3	2	#NULL!	2	0	25	2	2	1	1	2	2	1	2	1	2	0	0	1	1	0	6	0	0	0	Yes	1	0.596344	0.599204
Malawi	14	2	3	2	#NULL!	0	0	28	2	2	1	1	1	2	1	2	0	1	0	0	1	1	0	4	0	0	0	Yes	0	0.358185	0.359903
Rwanda	18	4	3	2	#NULL!	0	0	22	1	2	1	1	1	2	1	2	0	2	0	0	1	1	0	3	0	0	0	Yes	0	0.790777	0.79457
Kenya	11	1	3	1	#NULL!	2	0	28	2	1	1	1	1	2	2	2	0	2	0	0	1	0	0	6	0	0	0	Yes	0	0.282195	0.283548
Zinbabwe	25	2	2	2	#NULL!	4	0	30	2	2	1	4	2	2	2	0	0	1	0	0	0	0	0	1	0	0	0	Yes	0	1.07237	1.07751
Zinbabwe	25	2	2	1	#NULL!	4	1	31	2	1	1	4	1	2	2	0	0	2	0	0	1	0	1	5	0	0	0	Yes	1	1.65269	1.66062
Malawi	14	2	1	1	#NULL!	5	1	35	3	2	1	1	1	2	1	2	0	2	0	0	1	1	0	4	2	1	0	Yes	1	0.55303	0.555682
Zinbabwe	25	2	1	2	#NULL!	4	0	23	1	2	1	0	2	2	2	0	0	2	0	0	0	0	0	2	0	0	0	Yes	1	1.29749	1.30371
Zinbabwe	25	2	3	2	#NULL!	4	0	31	2	1	2	1	1	1	1	2	2	2	0	0	1	1	0	6	0	0	0	Yes	1	1.50005	1.50725
Lesotho	12	2	3	1	#NULL!	0	0	19	1	1	1	1	1	2	2	1	1	1	0	0	0	1	0	1	0	0	0	Yes	1	0.962626	0.967243
Swaziland	22	2	1	2	#NULL!	4	0	25	2	2	2	1	1	1	1	2	2	1	0	0	1	1	0	2	0	0	0	Yes	1	1.18585	1.19154
Lesotho	12	2	3	2	#NULL!	1	0	25	2	1	2	0	1	1	1	2	2	2	0	0	1	1	1	2	0	1	0	Yes	1	0.422287	0.424312
Liberia	13	3	3	2	#NULL!	4	0	29	2	1	1	1	1	2	1	0	2	2	0	0	1	1	0	4	0	0	2	Yes	1	0.86134	0.865471
Zambia	24	2	1	1	#NULL!	3	0	32	2	2	1	3	2	2	2	2	1	1	0	0	1	1	1	3	0	1	0	Yes	1	1.47586	1.48294
Lesotho	12	2	3	2	#NULL!	3	0	26	2	2	2	0	1	1	2	1	1	1	0	0	0	1	0	2	0	0	0	Yes	1	0.64132	0.644396
Lesotho	12	2	1	2	#NULL!	5	1	25	2	2	2	1	1	2	2	1	0	1	0	0	1	0	0	1	0	0	0	Yes	1	0.482058	0.48437
Kenya	11	1	2	1	#NULL!	2	1	36	3	2	2	0	2	2	1	2	0	1	0	0	1	1	0	4	0	0	0	Yes	1	0.892591	0.896872
Nambia	16	2	1	2	#NULL!	1	1	30	2	2	2	0	2	2	2	0	0	2	0	0	0	0	1	7	0	0	0	Yes	1	1.28233	1.28848
Swaziland	22	2	1	2	#NULL!	1	0	24	1	1	2	0	1	2	1	2	0	2	0	0	0	1	0	3	0	0	0	Yes	1	1.17249	1.17812
Zambia	24	2	3	2	#NULL!	4	1	29	2	2	2	1	1	1	1	2	2	1	0	0	0	1	1	2	0	0	0	Yes	1	1.13534	1.14079
Zambia	24	2	1	2	#NULL!	3	1	22	1	2	1	1	1	2	2	0	0	1	0	0	0	1	1	3	0	0	0	Yes	1	0.839772	0.8438
Malawi	14	2	1	2	#NULL!	5	0	21	1	2	1	4	2	2	2	0	0	2	0	0	1	1	0	2	0	0	0	Yes	1	1.15714	1.16269
Kenya	11	1	2	2	#NULL!	3	0	35	3	2	1	1	1	2	2	2	2	2	0	0	1	0	0	8	0	1	0	Yes	1	0.650659	0.65378
Swaziland	22	2	3	1	#NULL!	5	0	30	2	1	0	1	1	2	1	2	2	2	0	0	1	1	0	1	0	0	0	Yes	1	1.63794	1.6458
Zinbabwe	25	2	1	2	#NULL!	3	1	27	2	2	1	1	1	2	2	1	0	2	0	0	1	1	0	2	0	0	0	Yes	0	0.47947	0.48177
Zambia	24	2	2	2	#NULL!	3	1	26	2	2	1	1	1	2	1	2	0	1	0	0	1	1	1	2	0	0	0	Yes	1	0.694856	0.698189
Lesotho	12	2	1	2	#NULL!	5	0	30	2	2	1	1	1	2	1	1	0	2	0	0	0	0	0	3	0	1	0	Yes	0	0.861241	0.865372
Swaziland	22	2	3	1	#NULL!	5	1	23	1	2	2	0	2	2	1	2	2	2	0	0	1	1	0	1	0	0	0	Yes	1	1.08593	1.09114
Lesotho	12	2	3	1	#NULL!	0	1	29	2	1	2	3	1	2	2	0	0	1	0	0	1	1	1	2	0	0	0	Yes	0	1.28774	1.29392
Zinbabwe	25	2	2	2	#NULL!	4	0	25	2	2	2	1	1	2	2	2	0	2	0	0	1	1	0	2	0	0	0	Yes	1	1.58742	1.59504
Lesotho	12	2	3	2	#NULL!	2	0	25	2	2	1	1	1	2	1	2	0	2	0	0	0	1	0	2	0	0	2	Yes	1	1.26798	1.27406
Swaziland	22	2	1	1	#NULL!	1	0	22	1	2	2	1	2	2	2	0	0	2	0	0	1	1	0	1	0	1	0	Yes	1	1.268	1.27408
Malawi	14	2	1	2	#NULL!	2	0	32	2	2	0	1	2	2	1	0	0	1	0	0	1	1	0	7	0	1	0	Yes	1	0.427394	0.429444
Rwanda	18	4	2	1	#NULL!	4	0	35	3	2	1	0	1	1	2	1	0	2	0	0	1	0	0	2	0	0	0	Yes	1	0.680886	0.684152
Lesotho	12	2	1	2	#NULL!	4	1	29	2	2	1	1	2	2	1	2	1	1	0	0	1	1	0	1	0	0	0	Yes	1	0.502192	0.504601
Mali	15	3	3	2	#NULL!	5	0	16	1	1	2	1	1	1	1	2	2	1	0	0	1	1	1	1	0	1	0	Yes	1	1.33705	1.34346
Zinbabwe	25	2	2	2	#NULL!	2	0	26	2	2	2	4	1	2	2	0	0	1	0	0	1	1	1	3	0	0	0	Yes	1	1.18339	1.18907
Cote D'ivore	5	3	3	2	#NULL!	2	1	34	2	1	1	1	1	1	2	0	0	1	0	0	1	1	1	7	2	0	0	Yes	1	1.32017	1.3265
Gabon	7	3	1	2	#NULL!	2	0	23	1	1	1	0	1	2	1	2	2	2	0	0	1	1	0	3	0	0	0	Yes	1	0.408307	0.410265
Zinbabwe	25	2	1	2	#NULL!	3	0	27	2	2	2	1	2	1	2	0	0	2	0	0	0	1	0	2	0	0	0	Yes	1	0.882303	0.886535
Zinbabwe	25	2	1	1	#NULL!	4	0	32	2	2	2	1	1	2	1	0	0	2	0	0	0	1	0	2	0	0	0	Yes	1	0.546952	0.549575
Lesotho	12	2	1	2	#NULL!	3	1	27	2	2	1	1	1	1	1	2	0	2	0	0	1	0	0	3	0	1	0	Yes	1	1.21335	1.21917
Lesotho	12	2	1	1	#NULL!	3	1	25	2	2	1	1	1	2	1	2	0	2	0	4	1	1	1	1	0	0	0	Yes	1	1.73633	1.74466
Swaziland	22	2	1	2	#NULL!	3	0	22	1	2	2	0	1	1	2	0	0	2	0	0	1	1	0	4	0	0	0	Yes	1	0.977233	0.98192
Swaziland	22	2	2	1	#NULL!	0	0	23	1	1	1	1	1	2	1	2	0	1	0	0	1	1	0	3	0	0	0	Yes	1	0.372346	0.374132
Zinbabwe	25	2	3	2	#NULL!	3	0	23	1	1	2	1	1	2	1	2	2	1	0	0	0	1	0	2	0	0	0	Yes	1	0.424958	0.426996
Togo	23	3	2	2	#NULL!	4	1	31	2	2	1	1	2	2	2	1	0	2	0	0	1	1	1	2	0	0	0	Yes	1	1.43615	1.44304
Lesotho	12	2	1	2	#NULL!	3	0	42	3	2	2	1	2	2	1	0	0	2	0	0	0	0	1	5	0	1	0	Yes	1	0.878134	0.882346
Lesotho	12	2	2	2	#NULL!	4	0	34	2	2	1	1	1	2	1	2	0	1	0	0	0	1	0	5	0	0	2	Yes	0	1.53441	1.54177
Lesotho	12	2	3	2	#NULL!	5	0	31	2	2	1	1	2	1	1	2	0	2	0	0	1	1	1	3	0	1	0	Yes	1	1.46891	1.47595
Swaziland	22	2	2	2	#NULL!	2	0	30	2	2	2	0	2	1	2	2	2	2	0	0	1	1	0	3	0	1	0	Yes	1	1.21867	1.22451
Malawi	14	2	3	2	#NULL!	0	1	26	2	2	1	1	1	1	1	2	0	1	0	0	0	1	0	5	0	0	0	Yes	0	0.276236	0.277561
Zinbabwe	25	2	2	2	#NULL!	1	0	19	1	2	2	1	1	1	1	0	0	1	0	0	1	1	0	2	2	1	0	Yes	1	1.29143	1.29762
Zambia	24	2	2	2	#NULL!	0	1	28	2	1	1	1	1	2	1	1	0	2	0	0	1	1	1	5	0	0	0	Yes	1	0.182519	0.183394
Lesotho	12	2	3	2	#NULL!	5	0	24	1	2	1	1	1	1	1	2	0	2	0	0	0	1	0	2	2	0	0	Yes	1	0.274474	0.27579
Zinbabwe	25	2	1	1	#NULL!	4	1	33	2	2	2	1	2	2	1	1	0	1	0	0	1	1	1	3	0	1	0	Yes	0	0.97583	0.98051
Zambia	24	2	2	2	#NULL!	1	1	34	2	2	1	1	2	2	1	2	2	1	0	0	1	1	1	6	0	0	0	Yes	0	1.14691	1.15241
Lesotho	12	2	3	2	#NULL!	1	1	34	2	1	2	3	1	1	2	1	0	1	0	0	0	1	1	3	0	0	0	Yes	1	0.422287	0.424312
Zinbabwe	25	2	2	1	#NULL!	4	0	34	2	2	2	1	2	2	2	1	0	1	0	0	1	1	0	3	0	0	0	Yes	1	1.58799	1.59561
Lesotho	12	2	1	2	#NULL!	1	0	36	3	2	1	0	1	2	2	1	0	1	0	0	1	1	1	3	0	0	0	Yes	1	0.820653	0.824589
Kenya	11	1	3	2	#NULL!	3	0	34	2	2	2	1	2	2	2	2	0	2	0	0	#NULL!	0	0	3	0	0	2	Yes	1	0.908639	0.912997
Lesotho	12	2	1	2	#NULL!	3	0	21	1	2	1	1	1	2	2	0	0	2	0	0	0	0	0	2	0	0	0	Yes	1	0.861241	0.865372
Gabon	7	3	1	2	#NULL!	5	1	27	2	1	2	1	1	2	1	0	2	1	0	0	1	1	1	5	0	0	0	Yes	1	0.899045	0.903357
Zambia	24	2	1	1	#NULL!	5	1	35	3	1	0	4	1	2	2	2	0	2	0	0	1	1	1	5	2	0	2	Yes	1	0.262898	0.264159
Lesotho	12	2	1	2	#NULL!	4	0	32	2	2	1	1	1	1	1	2	0	1	0	0	1	1	1	3	2	0	0	Yes	1	1.05486	1.05992
Zambia	24	2	3	2	#NULL!	0	1	29	2	1	1	1	1	1	1	2	2	1	0	0	1	1	1	6	0	0	0	Yes	1	0.287507	0.288886
Serra Leone	21	3	1	2	#NULL!	5	1	36	3	2	0	1	2	2	1	2	0	1	0	0	1	0	1	6	2	1	2	Yes	0	0.684345	0.687627
Zambia	24	2	1	1	#NULL!	4	1	32	2	2	0	1	2	1	2	2	0	2	0	0	1	1	1	3	0	0	0	Yes	1	1.05882	1.0639
Kenya	11	1	3	2	#NULL!	3	0	19	1	1	1	1	1	2	1	2	2	2	0	0	#NULL!	0	0	1	0	1	0	Yes	1	0.147834	0.148543
Zinbabwe	25	2	1	2	#NULL!	2	0	29	2	2	1	1	1	2	1	1	1	1	0	0	1	0	0	4	0	0	0	Yes	1	0.879847	0.884067
Zinbabwe	25	2	1	2	#NULL!	3	0	26	2	2	2	1	1	2	2	0	0	2	0	0	1	0	0	2	0	1	2	Yes	0	0.97583	0.98051
Liberia	13	3	2	2	#NULL!	2	1	34	2	2	1	1	1	2	1	2	0	2	0	0	1	0	0	7	0	0	0	Yes	0	0.36062	0.36235
Zambia	24	2	3	1	#NULL!	2	1	35	3	1	0	4	1	2	2	0	0	2	0	0	1	1	1	4	0	0	0	Yes	1	2.6082	2.62071
Zambia	24	2	2	1	#NULL!	5	1	23	1	1	1	0	1	2	1	0	0	2	0	0	1	0	0	1	0	0	0	Yes	1	0.915613	0.920004
Zambia	24	2	2	1	#NULL!	5	1	35	3	1	2	1	1	2	1	2	0	1	0	0	1	1	1	5	0	0	0	Yes	1	0.230034	0.231137
Swaziland	22	2	1	1	#NULL!	2	1	18	1	2	0	0	1	2	2	0	0	2	0	0	1	0	0	2	0	0	0	Yes	1	0.935064	0.939549
Zambia	24	2	1	2	#NULL!	1	1	32	2	2	1	1	1	2	1	2	0	2	0	0	1	0	0	5	0	0	0	Yes	1	0.366541	0.368299
Zinbabwe	25	2	1	1	#NULL!	2	0	21	1	2	1	1	1	2	1	2	2	1	0	0	1	0	0	1	0	0	0	Yes	1	0.757302	0.760934
Rwanda	18	4	1	2	#NULL!	4	1	35	3	1	1	3	1	1	2	0	0	2	0	0	1	0	0	10	0	0	0	Yes	1	0.298741	0.300174
Nambia	16	2	1	2	#NULL!	3	1	32	2	2	2	0	1	2	2	0	0	2	0	0	0	1	1	5	0	1	0	Yes	1	1.01047	1.01532
Zinbabwe	25	2	1	2	#NULL!	3	0	41	3	2	1	4	1	1	2	1	0	1	0	0	1	1	1	6	0	0	0	Yes	1	0.581022	0.583809
Zambia	24	2	3	1	#NULL!	3	1	19	1	1	1	0	2	2	1	2	2	2	0	0	0	1	1	1	0	0	0	Yes	1	0.961283	0.965893
Malawi	14	2	1	2	#NULL!	2	0	33	2	2	0	1	2	2	1	0	0	1	0	0	0	1	0	5	0	0	0	Yes	1	0.538656	0.541239
Zinbabwe	25	2	1	1	#NULL!	4	1	40	3	2	2	0	1	2	2	0	0	1	0	0	1	1	1	2	0	0	0	Yes	1	1.34757	1.35404
Cameroon	3	3	2	2	#NULL!	5	0	27	2	2	2	3	1	2	1	2	0	1	0	0	1	1	0	4	0	1	0	Yes	1	1.10537	1.11067
Swaziland	22	2	3	1	#NULL!	3	1	31	2	1	2	1	1	2	2	2	0	2	0	0	1	1	0	5	0	0	0	Yes	1	1.63794	1.6458
Malawi	14	2	1	2	#NULL!	4	1	25	2	2	1	1	2	2	1	2	1	1	0	0	1	1	1	4	0	1	0	Yes	1	0.554942	0.557604
Zinbabwe	25	2	2	2	#NULL!	5	1	31	2	2	2	1	2	1	2	0	0	1	0	0	1	1	0	4	0	1	0	Yes	0	0.615178	0.618128
Niger	17	3	3	2	#NULL!	5	0	37	3	1	1	1	1	1	1	2	0	1	0	0	0	1	0	9	0	0	0	Yes	1	0.736791	0.740325
Cameroon	3	3	2	2	#NULL!	4	0	26	2	2	2	4	1	1	1	2	1	1	0	0	1	1	0	2	0	0	0	Yes	1	0.79823	0.802058
Zambia	24	2	2	1	#NULL!	3	1	26	2	2	2	1	2	2	1	2	0	2	0	0	0	1	1	1	0	0	0	Yes	1	1.22562	1.2315
Lesotho	12	2	3	2	#NULL!	2	0	21	1	2	2	1	1	2	1	0	0	1	0	0	0	0	0	2	0	0	0	Yes	0	1.47346	1.48052
Zinbabwe	25	2	3	1	#NULL!	1	0	21	1	1	2	1	1	2	1	2	2	2	0	0	0	1	0	1	0	0	0	Yes	1	0.606567	0.609476
Lesotho	12	2	3	1	#NULL!	0	0	22	1	1	2	1	2	2	2	2	0	1	0	0	1	1	0	2	0	0	0	Yes	1	3.55061	3.56764
Kenya	11	1	1	2	#NULL!	1	0	22	1	2	1	1	1	2	1	2	0	2	0	0	#NULL!	0	1	3	0	1	0	Yes	0	1.28195	1.2881
Malawi	14	2	2	2	#NULL!	5	1	28	2	2	1	1	2	1	1	2	0	1	0	0	0	1	0	5	0	0	0	Yes	1	1.10156	1.10684
Zambia	24	2	3	1	#NULL!	0	1	22	1	1	2	1	1	1	1	2	0	1	0	0	1	1	1	1	0	0	0	Yes	1	0.807512	0.811385
Cameroon	3	3	1	2	#NULL!	1	0	23	1	2	0	1	1	1	1	1	0	1	0	0	1	1	0	3	0	0	0	Yes	0	0.94155	0.946066
Zinbabwe	25	2	3	2	#NULL!	2	0	22	1	1	2	1	1	1	1	2	2	1	0	0	1	1	1	1	0	0	2	Yes	1	0.643753	0.646841
Lesotho	12	2	2	2	#NULL!	2	1	34	2	1	1	0	1	2	1	0	0	2	0	0	1	1	1	3	0	0	0	Yes	1	0.261394	0.262648
Lesotho	12	2	2	1	#NULL!	3	0	30	2	2	1	1	2	2	1	2	0	2	0	0	0	1	1	2	0	0	0	Yes	1	0.274474	0.27579
Lesotho	12	2	3	2	#NULL!	2	0	35	3	1	2	1	1	1	1	2	0	2	0	0	1	1	1	2	0	0	0	Yes	1	2.17955	2.19001
Ethiopia	6	1	3	1	#NULL!	1	0	28	2	1	2	1	1	2	1	2	2	2	0	0	1	1	0	3	0	0	0	Yes	0	8.22325	8.26269
Zinbabwe	25	2	1	2	#NULL!	4	0	25	2	2	1	1	1	2	1	2	0	2	0	0	1	1	0	3	0	0	0	Yes	1	0.832109	0.8361
Zinbabwe	25	2	1	2	#NULL!	2	0	21	1	2	2	1	1	1	1	0	0	2	0	0	1	1	0	2	0	0	0	Yes	1	0.579814	0.582595
Zinbabwe	25	2	1	2	#NULL!	5	0	28	2	2	2	1	1	1	2	2	2	2	0	0	1	1	0	3	2	0	0	Yes	1	0.813448	0.817349
Cote D'ivore	5	3	3	2	#NULL!	0	0	29	2	2	0	1	1	1	1	2	2	1	0	0	1	0	1	5	0	0	0	Yes	1	0.735362	0.738889
Niger	17	3	3	2	#NULL!	1	0	30	2	1	2	1	1	2	1	0	2	2	0	0	0	1	1	4	0	0	0	Yes	1	0.666132	0.669327
Kenya	11	1	2	1	#NULL!	5	1	18	1	1	1	1	1	2	1	2	0	2	0	0	0	0	0	1	0	1	2	Yes	1	0.379322	0.381141
Zambia	24	2	3	2	#NULL!	5	1	35	3	1	1	1	1	1	1	0	2	1	0	0	1	1	1	5	0	1	0	Yes	1	1.66985	1.67786
Gunea	10	3	3	2	#NULL!	2	1	28	2	1	0	1	2	1	1	2	2	1	0	0	0	0	0	3	0	0	0	Yes	1	1.29158	1.29778
Zinbabwe	25	2	2	2	#NULL!	2	0	23	1	2	2	1	1	1	1	1	0	1	0	0	1	0	1	3	0	0	0	Yes	1	1.19469	1.20042
Zinbabwe	25	2	1	2	#NULL!	5	1	21	1	2	2	0	1	1	2	0	0	1	0	0	1	0	0	1	0	0	0	Yes	1	0.597882	0.60075
Gabon	7	3	1	1	#NULL!	1	0	38	3	1	2	1	1	2	1	2	2	2	0	0	1	1	1	8	0	0	0	Yes	1	0.633748	0.636788
Zinbabwe	25	2	3	2	#NULL!	3	1	26	2	1	2	1	1	1	2	2	2	2	0	0	1	1	0	2	0	0	0	Yes	1	0.67052	0.673736
Swaziland	22	2	1	2	#NULL!	3	1	31	2	2	0	1	1	2	2	2	0	1	0	0	1	0	0	4	0	0	0	Yes	1	1.268	1.27408
Rwanda	18	4	3	2	#NULL!	4	0	37	3	1	1	1	1	1	1	2	1	2	0	0	1	1	1	4	0	0	0	Yes	1	0.979571	0.984269
Malawi	14	2	1	2	#NULL!	1	0	23	1	2	1	1	1	1	1	2	0	2	0	0	1	0	0	3	0	0	2	Yes	1	0.134902	0.135549
Nambia	16	2	3	1	#NULL!	4	1	21	1	1	2	0	1	1	1	2	2	1	0	0	1	0	0	1	0	0	0	Yes	1	0.70603	0.709416
Kenya	11	1	2	2	#NULL!	3	0	20	1	2	1	3	2	2	2	2	0	2	0	0	1	0	0	2	0	0	0	Yes	1	0.397832	0.39974
Zambia	24	2	1	2	#NULL!	4	1	26	2	2	1	1	1	1	1	0	0	2	0	0	1	0	0	3	0	1	0	Yes	1	1.57131	1.57884
Zinbabwe	25	2	2	2	#NULL!	2	1	24	1	2	2	1	2	1	1	0	0	2	0	0	0	0	0	2	0	0	0	Yes	1	1.19385	1.19957
Zinbabwe	25	2	1	1	#NULL!	0	0	27	2	2	2	1	2	2	2	0	0	1	0	0	1	1	0	3	0	0	0	Yes	1	1.18122	1.18689
Zambia	24	2	3	1	#NULL!	3	1	27	2	1	2	1	1	1	1	2	2	2	0	0	1	1	1	3	0	0	0	Yes	1	0.734246	0.737768
Zinbabwe	25	2	3	2	#NULL!	5	1	28	2	1	2	1	1	2	1	1	1	1	0	0	1	1	1	2	0	0	0	Yes	1	0.7235	0.72697
Malawi	14	2	3	2	#NULL!	4	0	24	1	1	2	1	1	2	1	1	0	2	0	0	1	1	0	2	0	0	0	Yes	1	1.09306	1.0983
Ghana	9	3	3	1	#NULL!	5	1	24	1	2	1	1	2	2	1	1	2	1	0	0	1	1	1	1	0	0	0	Yes	1	2.44549	2.45722
Kenya	11	1	3	1	#NULL!	3	0	17	1	1	1	0	1	2	2	2	0	2	0	0	#NULL!	1	0	1	0	1	0	Yes	1	0.538216	0.540797
Lesotho	12	2	2	1	#NULL!	3	0	35	3	2	2	1	1	1	1	2	0	1	0	0	1	1	1	4	0	0	0	Yes	1	1.05112	1.05616
Zambia	24	2	1	2	#NULL!	5	1	32	2	1	1	1	2	2	1	0	0	2	0	0	1	1	1	6	0	0	0	Yes	1	0.120913	0.121493
Swaziland	22	2	1	2	#NULL!	5	0	31	2	2	2	1	2	2	2	2	0	2	0	0	1	0	0	5	0	1	2	Yes	1	0.889804	0.894072
Zambia	24	2	2	2	#NULL!	5	1	36	3	2	0	1	1	1	1	0	0	1	0	0	1	1	1	3	0	0	0	Yes	1	0.164704	0.165494
Zinbabwe	25	2	2	2	#NULL!	5	0	29	2	2	2	1	2	2	2	0	0	1	0	0	1	0	0	3	0	0	0	Yes	1	0.511342	0.513794
Malawi	14	2	2	2	#NULL!	5	0	29	2	2	1	1	1	2	1	2	0	2	0	0	1	1	0	3	0	0	0	Yes	1	0.485322	0.48765
Zambia	24	2	2	1	#NULL!	4	0	15	1	1	1	1	1	2	2	2	2	1	0	0	1	1	1	1	2	0	0	Yes	1	0.299766	0.301204
Liberia	13	3	3	2	#NULL!	1	1	23	1	1	2	1	1	2	1	0	2	2	0	0	1	1	0	2	0	1	2	Yes	1	0.89897	0.903282
Ethiopia	6	1	3	2	#NULL!	2	1	25	2	1	0	1	1	2	1	1	1	1	0	0	1	1	1	2	0	0	0	Yes	1	0.47276	0.475027
Malawi	14	2	2	1	#NULL!	0	0	31	2	2	1	1	1	2	1	2	0	1	0	0	1	1	0	2	0	0	0	Yes	0	0.700157	0.703515
Lesotho	12	2	1	2	#NULL!	2	1	26	2	2	1	1	1	2	1	0	0	2	0	0	0	1	0	3	0	1	2	Yes	1	0.931926	0.936396
Lesotho	12	2	2	2	#NULL!	5	0	21	1	2	1	1	2	2	2	0	0	1	0	0	1	0	0	3	0	0	0	Yes	1	1.03948	1.04446
Kenya	11	1	3	1	#NULL!	4	0	26	2	2	1	1	1	2	1	2	2	2	0	0	#NULL!	1	0	3	2	0	0	Yes	1	2.22867	2.23936
Swaziland	22	2	3	1	#NULL!	5	0	26	2	2	0	1	1	2	2	2	2	1	0	0	1	1	0	5	2	1	2	Yes	1	2.00316	2.01276
Kenya	11	1	1	2	#NULL!	5	0	26	2	2	1	1	2	2	2	0	0	1	0	0	1	0	0	3	0	0	0	Yes	1	1.84387	1.85272
Zinbabwe	25	2	2	2	#NULL!	1	0	36	3	2	1	1	2	2	2	2	0	2	0	0	1	1	0	8	0	0	0	Yes	0	0.960964	0.965573
Lesotho	12	2	3	1	#NULL!	2	1	34	2	2	2	1	1	2	1	2	2	2	0	0	1	1	1	3	0	0	0	Yes	1	1.29671	1.30293
Gambia	8	3	1	2	#NULL!	2	1	40	3	2	0	1	2	2	1	1	0	1	0	0	1	0	1	11	0	0	0	Yes	1	1.35467	1.36116
Burundi	2	4	3	2	#NULL!	1	0	23	1	1	1	1	1	2	2	2	1	1	0	0	1	1	1	2	0	0	0	Yes	1	0.255357	0.256582
Swaziland	22	2	1	2	#NULL!	0	0	28	2	2	1	3	1	2	2	0	0	1	0	0	1	0	0	4	0	0	0	Yes	0	1.21979	1.22564
Ghana	9	3	3	2	#NULL!	3	0	33	2	1	0	1	1	2	1	1	0	1	0	0	1	0	1	8	0	0	0	Yes	1	1.083	1.0882
Zinbabwe	25	2	1	1	#NULL!	2	0	24	1	2	1	1	2	2	2	0	0	1	0	0	1	1	1	2	0	0	2	Yes	1	1.45538	1.46236
Lesotho	12	2	3	1	#NULL!	3	0	25	2	1	2	1	1	1	1	2	0	2	0	0	1	1	1	1	0	0	0	Yes	1	0.93115	0.935616
Lesotho	12	2	1	1	#NULL!	3	1	17	1	2	2	3	1	2	1	1	0	1	0	0	1	1	1	1	0	0	0	Yes	1	1.88603	1.89507
Lesotho	12	2	1	1	#NULL!	3	1	22	1	1	1	4	1	2	2	2	0	1	0	0	0	0	0	2	0	0	0	Yes	1	1.8002	1.80883
Malawi	14	2	1	2	#NULL!	4	1	30	2	2	1	4	2	2	2	2	0	2	0	0	1	0	0	4	0	0	0	Yes	1	0.642166	0.645246
Nambia	16	2	3	2	#NULL!	3	1	18	1	1	2	0	1	1	2	2	0	1	0	0	1	1	1	2	0	0	0	Yes	1	0.452325	0.454494
Nambia	16	2	2	2	#NULL!	3	0	25	2	1	2	1	1	2	1	1	1	2	0	0	1	0	1	2	0	1	2	Yes	1	1.13029	1.13571
Lesotho	12	2	1	1	#NULL!	3	0	27	2	2	1	1	2	2	2	0	0	1	0	0	1	0	0	4	0	1	2	Yes	1	0.9722	0.976863
Zinbabwe	25	2	3	2	#NULL!	2	0	28	2	1	2	1	1	2	1	2	2	2	0	0	1	1	1	2	2	0	2	Yes	1	1.01654	1.02141
Zambia	24	2	1	2	#NULL!	5	0	37	3	2	0	1	2	2	1	0	0	2	0	0	0	1	1	6	0	0	0	Yes	1	1.46133	1.46834
Nambia	16	2	1	2	#NULL!	5	1	29	2	2	1	0	2	2	1	0	0	2	0	0	0	1	1	4	0	1	0	Yes	1	1.20346	1.20923
Rwanda	18	4	3	2	#NULL!	0	0	35	3	1	1	4	1	1	2	2	2	1	0	0	0	0	0	4	0	0	0	Yes	1	0.848157	0.852225
Zinbabwe	25	2	1	2	#NULL!	2	1	25	2	2	1	1	1	1	1	0	1	1	0	0	1	1	1	4	0	0	2	Yes	1	1.18663	1.19232
Gabon	7	3	2	2	#NULL!	3	1	28	2	1	1	1	1	2	1	0	2	2	0	0	1	1	1	2	0	0	0	Yes	1	0.938556	0.943057
Cote D'ivore	5	3	3	1	#NULL!	4	1	32	2	1	1	1	1	2	1	2	2	2	0	0	1	1	1	2	0	0	2	Yes	1	0.274353	0.275669
Zambia	24	2	3	2	#NULL!	2	1	15	1	1	2	1	1	1	1	0	0	1	0	0	1	1	1	1	0	1	0	Yes	1	2.56077	2.57305
Lesotho	12	2	2	2	#NULL!	5	0	27	2	2	2	1	2	2	1	0	0	2	0	0	0	0	0	2	0	0	0	Yes	1	1.22697	1.23286
Gunea	10	3	3	2	#NULL!	1	0	25	2	1	1	1	2	2	2	1	0	1	0	0	1	1	1	3	0	0	0	Yes	1	0.261407	0.262661
Swaziland	22	2	1	2	#NULL!	1	0	24	1	2	2	1	1	1	1	2	0	2	0	0	1	1	0	4	0	0	0	Yes	1	0.671266	0.674486
Lesotho	12	2	2	1	#NULL!	5	1	30	2	2	1	4	1	2	2	0	0	1	0	0	0	0	0	2	0	1	2	Yes	1	0.274474	0.27579
Zinbabwe	25	2	1	1	#NULL!	1	0	31	2	2	2	1	1	2	1	0	0	2	0	0	1	0	1	2	0	0	0	Yes	1	0.62777	0.630781
Mali	15	3	2	2	#NULL!	2	0	30	2	2	0	1	1	2	1	0	0	1	0	0	0	0	0	4	0	0	0	Yes	0	1.27702	1.28314
Swaziland	22	2	1	2	#NULL!	4	0	32	2	2	1	0	1	1	2	2	0	2	0	0	1	0	0	5	0	0	0	Yes	1	0.767626	0.771308
Ethiopia	6	1	1	2	#NULL!	5	0	34	2	2	1	1	1	2	2	0	0	2	0	0	0	0	0	6	0	0	0	Yes	0	2.55052	2.56275
Nambia	16	2	2	2	#NULL!	1	0	28	2	2	2	0	1	2	2	2	0	2	0	0	1	1	1	2	0	0	0	Yes	1	1.27395	1.28006
Congo	4	4	1	2	#NULL!	3	0	33	2	2	0	1	2	2	1	0	0	2	0	0	1	0	0	6	0	0	0	Yes	0	0.840913	0.844946
Kenya	11	1	1	1	#NULL!	5	0	20	1	2	1	1	1	2	1	2	0	2	0	0	#NULL!	0	0	1	0	0	0	Yes	1	0.579886	0.582667
Zambia	24	2	1	2	#NULL!	4	1	33	2	2	2	1	1	2	1	0	0	2	0	0	1	0	0	6	0	0	0	Yes	1	1.02444	1.02935
Burundi	2	4	3	2	#NULL!	4	0	30	2	1	1	1	2	1	1	2	1	2	0	0	1	1	0	4	2	1	2	Yes	1	0.177719	0.178571
Mali	15	3	3	2	#NULL!	4	1	28	2	1	0	1	1	1	1	0	2	1	0	0	0	1	0	6	0	0	0	Yes	1	0.408439	0.410398
Lesotho	12	2	2	1	#NULL!	5	0	23	1	2	1	1	2	1	1	2	0	1	0	0	1	0	1	2	2	0	2	Yes	1	1.46891	1.47595
Swaziland	22	2	3	2	#NULL!	1	0	25	2	1	1	1	1	2	2	2	0	2	0	0	1	1	0	3	0	0	0	Yes	1	1.17143	1.17705
Zinbabwe	25	2	1	2	#NULL!	2	0	35	3	2	2	1	1	2	2	0	0	2	0	0	1	0	0	6	0	1	0	Yes	0	1.43272	1.43959
Zinbabwe	25	2	1	1	#NULL!	5	0	25	2	2	2	1	1	2	2	1	0	2	0	0	1	0	0	3	0	0	0	Yes	1	0.687284	0.69058
Rwanda	18	4	3	2	#NULL!	4	0	25	2	1	1	1	1	2	1	2	1	2	0	0	1	1	1	2	0	0	0	Yes	1	0.754231	0.757848
Zambia	24	2	2	2	#NULL!	4	0	32	2	2	1	1	2	2	1	2	0	1	0	0	1	1	0	5	0	0	0	Yes	1	1.09416	1.09941
Zambia	24	2	3	1	#NULL!	0	0	32	2	1	2	0	1	1	1	2	2	2	0	0	1	1	1	2	0	0	0	Yes	1	0.487144	0.48948
Gambia	8	3	1	2	#NULL!	0	0	23	1	2	0	1	1	2	1	2	0	2	0	0	1	0	0	3	0	0	0	Yes	0	0.508984	0.511425
Zinbabwe	25	2	2	1	#NULL!	0	1	28	2	2	1	1	1	2	1	2	0	1	0	0	1	0	1	3	0	0	0	Yes	1	0.623933	0.626925
Mali	15	3	1	2	#NULL!	1	1	37	3	1	0	1	1	1	1	2	2	2	0	0	1	1	0	8	0	0	0	Yes	0	0.631822	0.634852
Cote D'ivore	5	3	3	2	#NULL!	1	1	41	3	1	2	1	1	1	1	2	2	2	0	0	1	1	1	6	0	0	0	Yes	1	0.426326	0.428371
Rwanda	18	4	1	2	#NULL!	5	1	37	3	2	1	0	2	1	2	1	0	2	0	0	1	0	0	4	0	1	2	Yes	1	1.09579	1.10105
Zinbabwe	25	2	1	1	#NULL!	2	0	17	1	2	2	1	1	2	2	0	0	2	0	0	0	0	0	1	0	0	0	Yes	1	0.994916	0.999688
Nambia	16	2	1	2	#NULL!	4	0	39	3	2	1	1	2	2	2	2	0	1	0	0	1	0	1	3	0	1	2	Yes	1	0.608638	0.611557
Cameroon	3	3	3	2	#NULL!	5	0	27	2	1	2	1	2	2	1	1	1	1	0	0	1	1	0	4	0	0	0	Yes	1	1.17804	1.18369
Zambia	24	2	2	2	#NULL!	4	1	32	2	2	1	1	2	1	1	0	0	1	0	0	0	1	1	4	0	0	0	Yes	1	1.43662	1.44351
Zambia	24	2	3	1	#NULL!	2	0	25	2	1	1	4	1	2	2	0	0	1	0	0	0	1	1	2	0	0	0	Yes	1	0.195868	0.196807
Congo	4	4	1	2	#NULL!	5	0	33	2	2	0	1	2	2	1	0	0	1	0	0	0	0	0	5	2	1	0	Yes	1	0.278572	0.279908
Kenya	11	1	3	2	#NULL!	1	1	18	1	1	2	1	1	1	1	1	1	1	0	0	1	1	0	2	0	0	0	Yes	1	0.377521	0.379332
Nambia	16	2	3	1	#NULL!	0	0	30	2	1	2	1	1	2	1	2	2	2	0	0	0	1	1	2	0	0	0	Yes	1	0.909267	0.913628
Zinbabwe	25	2	3	2	#NULL!	1	0	38	3	1	2	1	1	2	2	2	2	2	0	0	0	1	1	4	0	0	0	Yes	1	0.609033	0.611954
Swaziland	22	2	3	2	#NULL!	3	1	30	2	2	2	0	1	1	2	2	2	2	0	0	1	1	0	5	0	0	0	Yes	1	1.62597	1.63377
Ethiopia	6	1	2	1	#NULL!	3	1	21	1	2	0	4	2	2	2	0	0	2	0	0	0	0	0	1	0	0	0	Yes	1	0.136434	0.137088
Congo	4	4	1	2	#NULL!	3	0	22	1	2	1	4	2	2	1	0	0	2	0	0	0	1	1	2	0	0	0	Yes	1	0.633126	0.636163
Cameroon	3	3	2	2	#NULL!	4	0	21	1	2	2	1	1	2	1	1	1	2	0	0	1	1	0	2	0	1	2	Yes	1	0.5098	0.512245
Nambia	16	2	1	1	#NULL!	3	1	16	1	1	2	0	1	2	2	2	1	2	0	0	1	1	1	1	0	0	0	Yes	1	0.302087	0.303536
Burundi	2	4	3	2	#NULL!	1	0	25	2	1	1	1	1	2	1	2	0	1	0	0	1	1	1	6	0	0	0	Yes	1	0.663843	0.667027
Zinbabwe	25	2	1	1	#NULL!	4	0	26	2	2	2	1	2	2	2	1	1	2	0	0	1	1	1	2	0	0	0	Yes	1	0.525922	0.528444
Gunea	10	3	2	2	#NULL!	2	0	45	3	2	0	1	2	2	2	0	1	2	0	0	1	0	0	8	0	0	0	Yes	1	0.5093	0.511743
Nambia	16	2	3	1	#NULL!	3	1	41	3	2	2	0	2	2	2	1	2	2	0	0	1	1	1	5	0	0	0	Yes	1	0.968522	0.973167
Senegal	20	3	1	2	#NULL!	1	1	34	2	2	0	1	2	1	1	1	0	1	0	0	1	1	1	5	0	0	0	Yes	1	0.404501	0.406441
Zambia	24	2	2	2	#NULL!	2	1	26	2	1	1	1	1	2	1	2	0	1	0	0	1	1	1	4	0	0	0	Yes	1	0.182519	0.183394
Zinbabwe	25	2	3	2	#NULL!	2	0	29	2	1	2	1	1	2	1	1	2	1	0	0	1	1	0	4	0	0	0	Yes	1	1.13832	1.14378
Swaziland	22	2	1	2	#NULL!	2	0	21	1	2	1	0	2	2	2	2	0	2	0	0	1	0	0	3	0	0	0	Yes	1	0.668857	0.672065
Zinbabwe	25	2	1	2	#NULL!	5	0	21	1	2	2	0	2	2	1	0	0	1	0	0	0	1	1	1	0	0	0	Yes	1	0.426175	0.428219
Gabon	7	3	2	2	#NULL!	1	1	28	2	1	2	4	1	1	2	2	2	1	0	0	1	1	1	1	0	0	0	Yes	0	3.13323	3.14826
Lesotho	12	2	1	2	#NULL!	2	0	26	2	2	1	0	1	2	2	0	0	1	0	0	0	1	1	3	0	0	0	Yes	1	1.05112	1.05616
Lesotho	12	2	3	1	#NULL!	3	0	25	2	2	1	3	2	2	1	2	0	2	0	0	1	1	1	1	0	0	0	Yes	1	1.6071	1.61481
Rwanda	18	4	1	1	#NULL!	4	0	36	3	2	1	0	1	2	2	2	0	2	0	0	0	1	0	1	0	0	0	Yes	1	1.09261	1.09785
Burundi	2	4	3	1	#NULL!	4	1	28	2	1	2	0	1	1	2	2	2	2	0	0	1	1	1	1	0	0	0	Yes	1	0.610306	0.613233
Cameroon	3	3	3	1	#NULL!	1	0	23	1	1	0	1	1	2	2	0	2	1	0	0	1	1	0	1	0	0	0	Yes	1	1.17483	1.18046
Cote D'ivore	5	3	2	2	#NULL!	5	0	38	3	2	0	1	1	2	1	1	1	2	0	0	0	0	1	4	0	0	0	Yes	1	0.666511	0.669708
Malawi	14	2	3	2	#NULL!	2	1	27	2	2	1	1	1	2	1	2	0	2	0	0	0	1	0	5	0	0	0	Yes	1	1.7933	1.8019
Malawi	14	2	3	1	#NULL!	4	1	24	1	2	1	1	2	2	1	2	0	2	0	0	1	1	1	2	0	1	0	Yes	1	2.11815	2.12831
Malawi	14	2	1	2	#NULL!	2	0	28	2	2	1	1	2	2	1	2	0	1	0	0	1	1	0	3	0	0	0	Yes	1	1.2304	1.2363
Lesotho	12	2	3	1	#NULL!	2	1	29	2	1	1	1	1	2	1	0	2	2	0	0	1	1	1	4	0	0	0	Yes	1	1.34578	1.35223
Burundi	2	4	3	2	#NULL!	1	1	36	3	1	1	1	1	2	1	2	2	1	0	0	0	1	1	5	0	0	0	Yes	1	0.480101	0.482404
Ghana	9	3	2	2	#NULL!	2	1	25	2	1	1	1	1	2	1	1	0	1	0	0	1	1	1	2	0	0	0	Yes	1	0.936581	0.941073
Zinbabwe	25	2	1	1	#NULL!	3	0	21	1	2	2	1	2	2	2	1	2	1	0	0	0	0	1	1	0	0	0	Yes	1	1.18154	1.1872
Congo	4	4	3	2	#NULL!	5	0	29	2	1	1	1	1	2	2	1	2	2	0	0	0	1	1	5	0	0	0	Yes	1	4.91344	4.937
Burundi	2	4	3	2	#NULL!	5	0	26	2	2	1	1	1	1	1	2	0	1	0	0	1	1	0	3	0	0	0	Yes	1	0.666966	0.670165
Swaziland	22	2	3	2	#NULL!	2	1	32	2	1	0	1	1	2	1	2	0	2	0	0	1	1	0	2	0	0	2	Yes	1	0.435598	0.437687
Congo	4	4	1	2	#NULL!	1	0	29	2	2	0	3	2	2	2	0	0	1	0	0	0	0	0	5	0	0	0	Yes	0	0.081965	0.0823581
Kenya	11	1	3	2	#NULL!	3	0	28	2	1	2	1	1	1	1	2	2	2	0	0	#NULL!	1	0	3	0	1	0	Yes	1	0.884784	0.889028
Lesotho	12	2	1	2	#NULL!	4	0	28	2	1	1	1	1	2	1	2	0	2	0	0	1	0	0	3	0	1	2	Yes	1	0.148108	0.148818
Zinbabwe	25	2	3	2	#NULL!	3	1	29	2	1	2	1	1	2	1	0	2	1	0	0	1	0	0	4	0	0	0	Yes	1	1.14455	1.15004
Rwanda	18	4	2	1	#NULL!	2	0	21	1	2	1	1	1	1	1	2	0	1	0	0	0	1	0	1	0	0	0	Yes	1	1.23883	1.24478
Lesotho	12	2	1	1	#NULL!	5	1	32	2	2	1	1	1	2	1	1	1	2	0	0	1	1	1	3	2	1	2	Yes	1	0.621738	0.62472
Zambia	24	2	3	2	#NULL!	5	1	34	2	1	1	1	1	2	2	2	2	1	0	0	1	1	1	3	0	0	0	Yes	1	0.476461	0.478746
Rwanda	18	4	3	2	#NULL!	5	0	27	2	2	1	1	2	2	2	2	1	1	0	0	1	1	0	3	0	0	0	Yes	1	1.02016	1.02506
Lesotho	12	2	1	1	#NULL!	2	0	27	2	2	2	1	2	2	1	2	0	1	0	0	1	1	0	1	0	0	0	Yes	1	0.468443	0.47069
Senegal	20	3	1	2	#NULL!	4	1	29	2	2	0	1	1	2	1	0	1	2	0	0	1	1	1	1	0	1	0	Yes	1	0.819096	0.823025
Zinbabwe	25	2	3	1	#NULL!	4	0	37	3	1	2	1	1	1	1	2	2	2	0	0	1	1	0	3	0	0	0	Yes	1	0.786154	0.789925
Kenya	11	1	3	1	#NULL!	4	1	19	1	1	1	1	1	2	1	2	0	2	0	0	#NULL!	0	1	2	0	0	0	Yes	1	0.910785	0.915153
Cameroon	3	3	2	1	#NULL!	5	0	23	1	1	1	1	1	1	2	0	0	1	0	0	1	1	0	1	0	0	0	Yes	1	1.21708	1.22292
Kenya	11	1	2	2	#NULL!	2	0	28	2	2	1	1	1	1	1	2	0	1	0	0	#NULL!	0	0	4	0	0	0	Yes	1	0.880756	0.88498
Gunea	10	3	2	2	#NULL!	4	0	37	3	1	1	1	1	2	1	1	0	1	0	0	0	1	0	4	0	0	0	Yes	1	0.702817	0.706188
Gabon	7	3	1	1	#NULL!	5	1	42	3	2	1	1	2	2	1	2	1	1	0	0	0	1	1	10	0	0	0	Yes	0	0.062243	0.0625415
Swaziland	22	2	1	1	#NULL!	3	1	18	1	2	0	1	2	2	1	2	0	1	0	0	0	0	0	1	2	1	2	Yes	1	1.11895	1.12431
Rwanda	18	4	1	2	#NULL!	2	0	32	2	2	1	1	1	1	1	0	0	2	0	0	1	0	0	6	2	0	0	Yes	1	1.46395	1.47097
Lesotho	12	2	3	2	#NULL!	3	1	26	2	1	2	0	1	2	2	2	2	1	0	0	0	1	0	2	0	1	2	Yes	1	0.884044	0.888284
Congo	4	4	1	1	#NULL!	2	0	29	2	2	1	1	2	2	1	0	0	2	0	0	0	1	0	6	0	0	2	Yes	1	0.254428	0.255648
Zinbabwe	25	2	3	2	#NULL!	1	0	23	1	2	2	1	1	1	1	2	2	2	0	0	0	1	0	2	0	0	0	Yes	1	0.501386	0.503791
Kenya	11	1	1	2	#NULL!	3	1	22	1	2	2	1	1	1	1	2	0	1	0	0	#NULL!	1	0	2	0	0	0	Yes	1	0.975362	0.98004
Zambia	24	2	1	2	#NULL!	4	0	30	2	1	1	1	1	1	1	0	0	1	0	0	1	0	1	7	0	0	0	Yes	1	0.567469	0.570191
Togo	23	3	3	1	#NULL!	4	1	38	3	1	1	1	1	2	1	2	2	2	0	0	0	1	1	3	0	0	0	Yes	1	1.55399	1.56145
Zinbabwe	25	2	3	2	#NULL!	1	0	30	2	2	1	1	1	2	1	2	0	2	0	0	9	0	0	4	0	0	0	Yes	1	0.881999	0.886229
Lesotho	12	2	2	1	#NULL!	5	0	19	1	2	2	1	1	2	1	2	0	1	0	0	0	1	1	1	2	1	0	Yes	1	1.46891	1.47595
Zambia	24	2	1	2	#NULL!	5	1	27	2	2	2	4	2	2	2	2	2	1	0	0	1	1	0	3	0	0	0	Yes	1	0.66919	0.6724
Lesotho	12	2	1	2	#NULL!	2	1	21	1	2	1	4	1	2	1	2	0	2	0	0	1	0	0	2	0	0	0	Yes	1	0.931829	0.936298
Zambia	24	2	1	2	#NULL!	0	1	25	2	2	1	1	2	2	1	2	0	1	0	0	1	0	1	3	0	0	0	Yes	1	0.803671	0.807526
Malawi	14	2	1	2	#NULL!	3	0	28	2	2	0	1	1	2	1	0	0	1	0	0	1	0	0	4	0	0	0	Yes	1	0.332263	0.333857
Malawi	14	2	1	2	#NULL!	4	0	38	3	2	0	1	2	2	2	2	1	1	0	0	1	0	0	7	0	0	0	Yes	1	0.620085	0.623059
Rwanda	18	4	2	1	#NULL!	5	1	30	2	2	0	1	1	2	1	2	0	1	0	0	1	1	0	4	0	0	0	Yes	1	0.964228	0.968853
Zambia	24	2	3	2	#NULL!	4	1	28	2	1	2	1	1	2	1	2	0	1	0	0	0	1	0	4	2	0	0	Yes	1	0.720372	0.723827
Gunea	10	3	1	2	#NULL!	2	1	20	1	2	0	1	2	1	1	1	0	1	0	0	1	1	0	3	0	0	0	Yes	1	0.793832	0.797639
Malawi	14	2	2	1	#NULL!	5	1	27	2	2	1	1	1	2	1	2	0	1	0	0	1	1	0	3	0	0	2	Yes	1	0.351723	0.35341
Rwanda	18	4	3	2	#NULL!	2	1	31	2	1	1	1	1	1	1	2	2	1	0	0	1	0	0	7	0	0	0	Yes	1	0.466451	0.468688
Lesotho	12	2	1	1	#NULL!	5	1	34	2	2	1	1	1	2	1	0	0	1	0	0	1	1	1	3	0	0	0	Yes	1	0.701589	0.704954
Swaziland	22	2	3	1	#NULL!	5	1	22	1	2	1	0	2	2	2	2	2	1	0	0	1	1	0	1	0	1	0	Yes	1	1.2279	1.23379
Zambia	24	2	1	1	#NULL!	5	1	37	3	2	1	4	1	2	2	0	1	1	0	0	1	1	0	6	0	0	2	Yes	1	0.813375	0.817276
Cote D'ivore	5	3	1	2	#NULL!	2	0	20	1	2	0	1	2	2	1	0	0	2	0	0	1	0	0	2	0	1	0	Yes	0	0.481187	0.483495
Congo	4	4	3	2	#NULL!	4	1	30	2	1	1	1	1	2	1	2	1	1	0	0	1	1	1	2	0	1	0	Yes	1	1.37172	1.3783
Swaziland	22	2	1	2	#NULL!	5	0	33	2	1	1	4	2	2	2	0	0	2	0	0	1	1	0	6	2	0	0	Yes	1	0.098483	0.0989553
Cameroon	3	3	2	1	#NULL!	5	0	27	2	2	1	1	1	2	1	1	0	1	0	0	1	1	0	5	2	1	2	Yes	1	0.5098	0.512245
Zinbabwe	25	2	2	2	#NULL!	0	1	28	2	2	2	4	2	1	2	0	0	1	0	0	1	1	0	2	0	0	0	Yes	1	1.58799	1.59561
Kenya	11	1	3	1	#NULL!	5	0	26	2	2	2	1	2	2	1	2	2	2	0	0	#NULL!	0	0	3	0	1	2	Yes	1	1.15884	1.1644
Gabon	7	3	2	2	#NULL!	3	0	37	3	1	2	1	1	2	1	2	2	1	0	0	1	1	1	4	0	0	0	Yes	1	2.21351	2.22413
Togo	23	3	1	1	#NULL!	4	0	45	3	2	0	1	2	2	2	0	0	1	0	0	1	0	0	4	0	0	0	Yes	1	1.30664	1.3129
Zinbabwe	25	2	3	1	#NULL!	4	1	25	2	1	2	1	1	2	1	2	2	2	0	0	1	1	0	2	0	0	0	Yes	1	0.689777	0.693085
Zinbabwe	25	2	1	2	#NULL!	4	1	27	2	2	1	4	1	2	2	0	0	2	0	0	0	1	1	3	0	0	0	Yes	1	1.21622	1.22205
Ethiopia	6	1	2	2	#NULL!	3	0	28	2	2	0	1	1	2	1	1	1	2	0	0	0	0	0	2	0	0	0	Yes	0	0.925513	0.929952
Rwanda	18	4	3	1	#NULL!	1	1	41	3	2	1	3	1	1	2	1	1	2	0	0	1	1	0	4	0	0	0	Yes	1	0.944325	0.948854
Lesotho	12	2	1	2	#NULL!	1	0	27	2	2	2	4	1	1	2	0	0	2	0	0	1	0	0	2	0	0	0	Yes	0	0.931926	0.936396
Rwanda	18	4	2	2	#NULL!	1	0	29	2	2	2	1	2	2	1	1	1	1	0	0	1	1	0	3	0	0	0	Yes	1	0.994171	0.998939
Zinbabwe	25	2	1	2	#NULL!	2	0	22	1	2	2	1	1	2	1	0	0	2	0	0	0	0	0	3	0	0	0	Yes	0	0.800473	0.804312
Gambia	8	3	1	2	#NULL!	4	1	35	3	2	0	1	1	2	1	1	1	1	0	0	1	1	1	6	0	0	0	Yes	1	0.599337	0.602212
Zinbabwe	25	2	3	2	#NULL!	5	0	36	3	1	1	1	1	2	1	2	0	2	0	0	1	1	0	4	2	0	0	Yes	1	0.744821	0.748393
Zambia	24	2	1	1	#NULL!	0	0	33	2	2	1	0	2	2	1	0	0	2	0	0	1	0	0	3	0	0	0	Yes	0	0.803671	0.807526
Zambia	24	2	1	1	#NULL!	5	0	32	2	2	1	1	2	2	1	0	0	2	0	0	0	1	0	5	0	0	0	Yes	1	0.800722	0.804562
Lesotho	12	2	2	2	#NULL!	2	0	29	2	2	1	1	1	2	1	2	0	1	0	0	0	1	0	3	0	0	0	Yes	1	0.786193	0.789964
Zinbabwe	25	2	1	1	#NULL!	1	0	31	2	2	1	4	2	2	2	0	0	2	0	0	0	0	0	6	0	0	0	Yes	0	0.932931	0.937405
Gabon	7	3	1	2	#NULL!	3	0	28	2	2	2	1	2	2	1	1	1	2	0	0	1	1	1	4	0	0	2	Yes	1	0.276747	0.278074
Zambia	24	2	1	2	#NULL!	5	0	24	1	2	1	1	2	2	1	0	0	1	0	0	0	1	0	3	2	1	0	Yes	1	1.09125	1.09649
Rwanda	18	4	3	2	#NULL!	1	0	21	1	2	1	1	1	2	1	1	0	1	0	0	1	1	0	3	2	1	2	Yes	1	1.25497	1.26099
Lesotho	12	2	3	1	#NULL!	5	0	36	3	2	1	1	1	1	1	2	0	1	0	0	1	0	0	5	0	1	0	Yes	1	1.46891	1.47595
Lesotho	12	2	2	2	#NULL!	4	1	30	2	1	1	0	1	2	2	2	1	1	0	0	1	0	0	3	0	0	0	Yes	1	0.718573	0.722019
Zinbabwe	25	2	2	1	#NULL!	2	0	24	1	2	2	1	1	1	1	0	0	2	0	0	0	0	0	2	0	0	0	Yes	0	0.604338	0.607237
Zambia	24	2	3	2	#NULL!	1	1	36	3	1	2	1	1	1	1	2	0	2	0	0	1	1	1	6	0	0	0	Yes	1	0.678631	0.681886
Zinbabwe	25	2	1	2	#NULL!	4	0	25	2	2	2	1	1	1	1	0	0	1	0	0	1	1	0	2	0	0	0	Yes	1	0.800473	0.804312
Congo	4	4	3	2	#NULL!	2	0	31	2	2	1	1	2	2	1	0	0	1	0	0	1	0	0	6	0	0	0	Yes	0	0.932039	0.936509
Ghana	9	3	3	1	#NULL!	5	0	27	2	1	2	1	1	2	1	2	2	1	0	0	1	1	0	1	0	0	0	Yes	1	0.453454	0.455629
Zinbabwe	25	2	1	2	#NULL!	0	0	21	1	2	2	1	2	2	1	0	2	1	0	0	0	0	0	3	0	0	0	Yes	0	0.26251	0.263769
Nambia	16	2	2	1	#NULL!	3	1	36	3	2	0	1	2	2	1	1	0	1	0	0	1	1	1	6	0	0	0	Yes	1	0.304522	0.305983
Gabon	7	3	1	2	#NULL!	2	0	29	2	1	1	1	1	2	1	1	2	1	0	0	1	1	0	4	0	0	2	Yes	1	0.581941	0.584732
Zambia	24	2	1	2	#NULL!	4	0	26	2	2	1	1	2	1	1	0	0	2	0	0	1	0	1	4	0	0	0	Yes	1	1.3199	1.32623
Kenya	11	1	3	2	#NULL!	3	0	29	2	1	1	1	1	2	1	2	0	1	0	0	#NULL!	0	1	1	0	0	0	Yes	1	0.443639	0.445767
Zinbabwe	25	2	1	2	#NULL!	4	0	28	2	2	1	1	2	2	1	0	0	2	0	0	1	1	0	4	2	0	0	Yes	1	1.22949	1.23538
Lesotho	12	2	3	1	#NULL!	4	1	31	2	2	2	1	1	2	1	2	0	2	0	0	1	1	1	2	0	0	0	Yes	1	0.681752	0.685022
Kenya	11	1	3	1	#NULL!	5	0	31	2	1	2	0	1	2	1	0	2	2	0	0	1	1	0	2	0	0	0	Yes	1	0.517525	0.520007
Zambia	24	2	1	2	#NULL!	2	0	29	2	2	1	1	2	2	1	0	0	1	0	0	1	0	0	7	2	0	0	Yes	0	1.11352	1.11886
Zinbabwe	25	2	3	1	#NULL!	4	1	19	1	1	2	4	1	2	1	0	2	2	0	0	1	1	1	1	0	0	0	Yes	1	1.01947	1.02436
Cameroon	3	3	3	2	#NULL!	5	0	19	1	1	2	1	1	2	2	2	0	1	0	0	0	1	0	2	2	1	0	Yes	1	1.17483	1.18046
Zambia	24	2	3	1	#NULL!	4	0	20	1	1	2	0	2	1	1	2	2	2	0	0	1	1	1	2	2	1	2	Yes	1	0.386765	0.38862
Zambia	24	2	3	1	#NULL!	3	1	26	2	1	1	1	1	2	1	2	2	1	0	0	1	1	1	1	0	0	0	Yes	1	0.390576	0.392449
Zambia	24	2	3	2	#NULL!	2	1	30	2	1	2	1	1	1	1	2	2	2	0	0	1	1	1	3	0	0	0	Yes	1	0.282835	0.284192
Malawi	14	2	1	2	#NULL!	4	1	37	3	2	1	1	1	2	2	2	0	2	0	0	1	1	0	6	0	0	0	Yes	1	0.340424	0.342057
Cameroon	3	3	2	2	#NULL!	0	0	32	2	1	1	1	1	1	1	1	2	1	0	0	1	1	0	4	0	0	0	Yes	0	1.27354	1.27965
Malawi	14	2	1	2	#NULL!	2	0	23	1	2	1	1	1	1	1	2	0	1	0	0	0	1	0	3	0	1	0	Yes	0	0.355206	0.35691
Liberia	13	3	3	2	#NULL!	4	0	23	1	2	2	0	1	2	2	2	2	2	0	0	1	0	0	1	0	0	0	Yes	1	0.49264	0.495003
Kenya	11	1	3	2	#NULL!	4	1	38	3	1	1	1	1	2	1	2	1	1	0	0	1	1	0	6	0	0	0	Yes	1	0.322821	0.324369
Lesotho	12	2	1	2	#NULL!	3	0	32	2	2	1	1	1	2	1	2	0	2	0	0	0	0	0	4	0	0	0	Yes	1	0.7969	0.800722
Zinbabwe	25	2	3	1	#NULL!	4	0	22	1	1	1	1	1	2	1	2	0	1	0	0	1	1	0	4	0	0	0	Yes	1	0.989702	0.994449
Kenya	11	1	1	2	#NULL!	4	0	42	3	2	1	1	1	2	1	2	0	2	0	0	1	0	0	9	2	0	0	Yes	1	3.15004	3.16515
Zambia	24	2	1	2	#NULL!	5	0	30	2	2	1	1	2	2	1	1	0	1	0	0	1	0	1	3	0	0	0	Yes	1	1.05613	1.06119
Zambia	24	2	3	1	#NULL!	3	1	19	1	2	2	1	1	2	1	1	1	1	0	0	0	1	1	1	0	1	0	Yes	1	0.747388	0.750973
Zinbabwe	25	2	3	1	#NULL!	5	0	32	2	2	2	1	1	2	1	2	2	2	0	0	0	0	0	4	0	0	0	Yes	1	0.800473	0.804312
Zinbabwe	25	2	1	2	#NULL!	3	0	32	2	2	1	1	1	2	1	0	0	1	0	0	0	1	1	5	0	0	0	Yes	1	1.46716	1.4742
Serra Leone	21	3	1	2	#NULL!	5	1	38	3	2	0	1	2	2	2	0	0	1	0	0	0	0	1	7	0	0	2	Yes	1	0.595936	0.598794
Swaziland	22	2	3	1	#NULL!	4	1	21	1	1	2	0	1	1	2	0	0	1	0	0	0	1	0	1	0	0	0	Yes	1	1.27862	1.28476
Lesotho	12	2	1	2	#NULL!	5	0	34	2	2	1	4	1	2	1	1	0	1	0	0	0	1	0	4	2	1	2	Yes	0	0.818238	0.822162
Swaziland	22	2	3	2	#NULL!	3	0	27	2	2	2	1	1	2	1	2	0	1	0	0	1	1	0	2	2	1	0	Yes	1	1.51206	1.51931
Lesotho	12	2	2	1	#NULL!	1	0	34	2	2	2	1	2	2	2	2	0	2	0	0	1	1	0	3	0	0	0	Yes	1	0.770712	0.774408
Zinbabwe	25	2	3	1	#NULL!	4	1	28	2	2	2	1	1	2	1	2	2	2	0	0	1	1	1	2	0	0	0	Yes	1	0.943711	0.948237
Nambia	16	2	3	2	#NULL!	5	1	28	2	1	2	1	1	1	1	1	0	2	0	0	0	1	1	2	0	0	0	Yes	1	0.964043	0.968667
Cameroon	3	3	3	2	#NULL!	5	0	27	2	1	2	1	1	1	1	2	2	1	0	0	1	1	0	4	0	0	0	Yes	1	1.52294	1.53024
Gunea	10	3	1	2	#NULL!	4	0	17	1	2	0	1	1	2	2	2	2	1	0	0	0	0	0	1	0	1	2	Yes	0	0.946965	0.951507
Lesotho	12	2	1	1	#NULL!	3	0	34	2	2	2	4	1	2	1	0	0	2	0	0	1	1	1	2	0	0	0	Yes	1	0.447056	0.4492
Cote D'ivore	5	3	1	2	#NULL!	5	1	27	2	2	1	1	1	2	1	2	1	2	0	0	1	1	1	3	0	0	0	Yes	1	0.621955	0.624938
Lesotho	12	2	1	1	#NULL!	4	1	28	2	2	2	1	2	2	1	2	0	2	0	0	1	1	0	2	0	0	0	Yes	1	0.589167	0.591993
Kenya	11	1	1	1	#NULL!	1	0	35	3	2	1	3	1	2	2	1	0	1	0	0	1	1	0	4	0	0	0	Yes	1	0.510439	0.512887
Zambia	24	2	1	1	#NULL!	1	0	26	2	2	1	1	2	2	1	0	0	1	0	0	1	1	1	2	0	0	0	Yes	1	0.366541	0.368299
Burundi	2	4	3	1	#NULL!	0	0	20	1	1	2	1	1	2	1	2	0	1	0	0	1	1	0	2	0	0	0	Yes	0	0.560357	0.563045
Nambia	16	2	1	2	#NULL!	4	0	26	2	2	1	1	2	2	1	2	0	2	0	0	1	1	1	4	0	1	0	Yes	1	0.892589	0.89687
Gambia	8	3	2	2	#NULL!	3	0	28	2	2	0	1	1	2	1	2	0	1	0	0	1	1	1	5	0	0	0	Yes	1	1.34124	1.34767
Rwanda	18	4	2	2	#NULL!	5	1	36	3	1	1	4	1	1	2	2	0	1	0	0	1	0	0	5	2	1	0	Yes	1	0.796426	0.800246
Senegal	20	3	1	2	#NULL!	4	1	32	2	2	0	1	2	2	1	2	2	1	0	0	1	0	1	4	0	0	0	Yes	1	1.00981	1.01466
Zambia	24	2	3	2	#NULL!	0	1	27	2	1	2	1	1	2	1	2	2	2	0	0	0	1	1	2	0	0	0	Yes	1	0.38402	0.385862
Zambia	24	2	3	1	#NULL!	1	1	20	1	1	2	1	1	2	1	2	2	2	0	0	1	1	1	1	0	1	0	Yes	0	1.01297	1.01783
Zambia	24	2	1	2	#NULL!	3	1	34	2	2	1	1	2	1	1	0	0	1	0	0	0	0	1	6	0	0	0	Yes	1	0.620962	0.62394
Swaziland	22	2	1	2	#NULL!	2	0	33	2	2	0	1	1	1	1	2	0	2	0	0	0	0	0	6	2	0	0	Yes	0	0.960604	0.965211
Lesotho	12	2	1	2	#NULL!	4	1	24	1	2	1	1	1	2	1	2	0	2	0	0	0	0	0	2	0	0	0	Yes	1	1.17201	1.17763
Lesotho	12	2	2	2	#NULL!	1	0	32	2	2	1	1	1	2	1	2	0	2	0	0	1	0	1	5	0	0	0	Yes	0	0.978263	0.982955
Lesotho	12	2	3	2	#NULL!	3	1	28	2	1	2	1	1	1	1	2	2	2	0	0	1	1	1	3	0	0	0	Yes	1	0.871167	0.875345
Congo	4	4	3	1	#NULL!	1	0	36	3	1	1	1	2	2	2	0	0	2	0	0	1	1	1	5	0	0	0	Yes	1	1.52218	1.52948
Zinbabwe	25	2	3	2	#NULL!	1	0	28	2	2	2	1	2	1	1	2	0	1	0	0	1	1	0	4	0	0	0	Yes	1	1.01916	1.02405
Cote D'ivore	5	3	1	2	#NULL!	1	0	31	2	2	0	1	1	2	1	0	0	1	0	0	1	0	1	4	0	0	0	Yes	1	0.72324	0.726709
Zinbabwe	25	2	3	1	#NULL!	0	0	25	2	2	2	1	2	2	1	0	0	2	0	0	0	0	0	4	0	0	0	Yes	0	1.42725	1.4341
Burundi	2	4	3	1	#NULL!	2	0	28	2	1	1	4	1	2	2	0	2	2	0	0	1	1	0	2	0	0	2	Yes	1	0.424571	0.426607
Malawi	14	2	3	2	#NULL!	5	0	37	3	2	1	1	2	2	1	2	0	2	0	0	1	1	0	7	0	1	0	Yes	1	1.38056	1.38718
Zinbabwe	25	2	1	2	#NULL!	3	0	20	1	2	2	0	1	1	2	1	0	2	0	0	1	0	0	1	0	0	0	Yes	1	0.597882	0.60075
Zinbabwe	25	2	1	2	#NULL!	4	0	31	2	2	2	3	1	1	2	0	0	2	0	0	1	0	0	3	0	1	2	Yes	1	0.950931	0.955492
Lesotho	12	2	1	2	#NULL!	5	0	20	1	2	1	1	1	2	2	2	2	2	0	0	1	0	0	1	0	0	0	Yes	1	0.862875	0.867013
Lesotho	12	2	2	1	#NULL!	2	1	37	3	2	1	1	1	2	1	0	0	2	0	0	1	0	0	2	0	0	0	Yes	1	1.71808	1.72632
Swaziland	22	2	3	2	#NULL!	0	1	21	1	2	2	0	1	1	1	2	0	1	0	0	0	0	0	2	0	0	0	Yes	1	0.981012	0.985717
Lesotho	12	2	1	2	#NULL!	2	0	24	1	2	1	1	1	2	1	2	0	2	0	0	1	0	0	2	2	0	2	Yes	1	0.931829	0.936298
Zambia	24	2	3	1	#NULL!	2	1	34	2	1	2	1	1	1	1	2	2	1	0	0	1	1	1	3	0	0	0	Yes	1	2.04416	2.05396
Zambia	24	2	3	2	#NULL!	5	1	30	2	2	1	1	1	1	1	2	2	2	0	0	0	1	1	7	0	0	0	Yes	1	0.649359	0.652473
Gunea	10	3	3	1	#NULL!	3	1	36	3	1	1	1	2	2	1	2	2	2	0	0	1	0	1	5	0	1	0	Yes	1	0.79298	0.796783
Lesotho	12	2	2	2	#NULL!	2	0	25	2	2	1	3	1	1	1	0	0	1	0	0	1	1	1	2	0	0	0	Yes	1	0.274474	0.27579
Lesotho	12	2	3	1	#NULL!	5	0	23	1	2	2	1	1	1	1	2	0	2	0	0	1	1	1	2	0	0	0	Yes	1	1.23897	1.24491
Lesotho	12	2	1	1	#NULL!	5	0	37	3	2	2	1	1	2	1	1	0	2	0	0	1	1	1	5	0	0	0	Yes	1	0.611973	0.614908
Nambia	16	2	1	2	#NULL!	1	0	34	2	2	1	1	2	2	2	1	0	1	0	0	1	1	1	5	0	0	0	Yes	1	1.28709	1.29326
Swaziland	22	2	3	1	#NULL!	5	0	27	2	1	2	1	1	1	1	2	2	1	0	0	1	1	0	3	0	0	0	Yes	1	0.428398	0.430453
Zambia	24	2	2	2	#NULL!	5	1	24	1	1	1	1	1	2	2	0	0	1	0	0	0	1	1	3	2	1	0	Yes	1	1.89159	1.90066
Nambia	16	2	1	2	#NULL!	1	0	41	3	2	1	0	2	2	2	0	0	2	0	0	1	0	1	9	0	1	2	Yes	1	1.15282	1.15835
Kenya	11	1	2	2	#NULL!	1	0	27	2	2	1	3	1	2	1	2	0	2	0	0	1	0	0	5	0	1	2	Yes	0	1.71928	1.72753
Zinbabwe	25	2	2	1	#NULL!	4	0	22	1	2	2	1	1	2	1	0	0	2	0	0	0	0	0	2	0	0	0	Yes	1	0.62777	0.630781
Zinbabwe	25	2	1	1	#NULL!	1	1	19	1	2	2	1	2	2	2	0	0	2	0	0	0	0	1	1	0	0	0	Yes	0	2.06225	2.07214
Zambia	24	2	3	2	#NULL!	5	0	31	2	1	2	1	1	2	1	2	0	1	0	0	1	1	1	6	2	1	2	Yes	1	0.601911	0.604798
Malawi	14	2	3	2	#NULL!	4	1	20	1	2	1	1	1	1	1	2	0	2	0	0	1	1	0	1	0	0	0	Yes	1	0.652001	0.655128
Zambia	24	2	3	2	#NULL!	2	0	21	1	1	1	0	1	2	2	2	0	2	0	0	1	1	1	1	0	0	0	Yes	1	0.420788	0.422806
Malawi	14	2	1	2	#NULL!	2	0	30	2	2	1	1	1	2	1	2	0	1	0	0	1	0	0	5	0	0	0	Yes	1	1.09005	1.09528
Ghana	9	3	1	1	#NULL!	1	1	29	2	1	0	1	1	2	1	2	2	2	0	0	1	1	1	2	0	0	0	Yes	1	0.167795	0.1686
Zambia	24	2	2	2	#NULL!	5	1	31	2	2	1	1	1	2	1	0	0	1	0	0	0	1	1	3	0	0	0	Yes	1	1.79634	1.80495
Zinbabwe	25	2	1	2	#NULL!	3	0	24	1	2	2	1	1	2	1	0	0	1	0	0	0	0	0	2	0	0	2	Yes	1	0.496153	0.498533
Rwanda	18	4	2	2	#NULL!	4	0	34	2	2	0	1	1	1	1	1	0	2	0	0	0	0	0	7	0	0	0	Yes	1	1.36849	1.37505
Zinbabwe	25	2	1	2	#NULL!	1	0	33	2	2	2	1	1	2	1	0	0	2	0	0	1	0	0	5	0	0	0	Yes	0	0.678966	0.682222
Nambia	16	2	2	1	#NULL!	5	0	27	2	1	2	0	1	2	2	2	2	1	0	0	0	1	1	2	0	0	0	Yes	1	1.13169	1.13711
Gambia	8	3	3	1	#NULL!	4	1	29	2	1	0	1	1	1	2	2	2	2	0	0	1	1	1	5	0	0	0	Yes	1	0.270505	0.271802
Swaziland	22	2	1	2	#NULL!	5	0	33	2	2	1	1	1	2	2	0	0	2	0	0	1	0	0	7	0	1	0	Yes	1	1.19918	1.20493
Zambia	24	2	2	1	#NULL!	5	1	27	2	1	1	1	1	2	1	0	0	2	0	0	1	1	1	2	0	0	0	Yes	1	0.430412	0.432476
Nambia	16	2	1	1	#NULL!	2	1	34	2	2	0	1	2	2	1	1	0	2	0	0	0	1	0	4	0	0	0	Yes	1	1.14706	1.15256
Burundi	2	4	3	2	#NULL!	3	0	36	3	1	1	1	1	2	1	2	0	2	0	0	1	1	1	5	0	0	2	Yes	1	0.687984	0.691284
Ghana	9	3	1	1	#NULL!	5	0	25	2	2	0	0	1	1	1	1	0	1	0	0	0	0	1	2	0	0	0	Yes	1	0.423517	0.425548
Swaziland	22	2	2	2	#NULL!	5	1	24	1	2	1	0	1	2	1	2	0	2	0	0	1	1	0	4	0	1	0	Yes	1	1.62597	1.63377
Burkina Faso	1	3	3	2	#NULL!	2	1	22	1	1	0	1	1	2	1	2	1	2	0	0	1	1	0	2	0	0	0	Yes	0	2.09193	2.10196
Lesotho	12	2	1	2	#NULL!	2	0	35	3	2	0	1	2	2	1	2	0	1	0	0	1	0	0	5	0	0	0	Yes	0	0.734193	0.737714
Zinbabwe	25	2	3	2	#NULL!	1	0	26	2	1	2	1	1	1	1	0	2	2	0	0	1	1	1	3	0	0	0	Yes	0	1.65269	1.66062
Nambia	16	2	1	1	#NULL!	4	1	25	2	2	2	1	2	2	2	0	0	2	0	0	0	1	0	1	2	0	0	Yes	1	1.15418	1.15972
Malawi	14	2	1	2	#NULL!	0	1	21	1	2	2	1	2	2	1	2	0	1	0	0	1	1	0	2	0	1	0	Yes	1	0.880123	0.884344
Nambia	16	2	1	2	#NULL!	2	0	33	2	1	1	0	2	2	2	2	1	1	0	0	1	1	1	2	0	0	0	Yes	1	1.18657	1.19226
Zinbabwe	25	2	1	2	#NULL!	2	0	28	2	2	2	1	2	2	2	0	0	1	0	0	0	0	0	4	0	0	0	Yes	1	0.514551	0.517019
Cote D'ivore	5	3	3	2	#NULL!	0	1	22	1	1	0	1	1	2	1	0	2	1	0	0	1	1	1	3	2	0	0	Yes	1	0.742484	0.746045
Zambia	24	2	3	2	#NULL!	4	0	33	2	1	1	1	1	2	1	2	2	1	0	0	0	1	1	6	0	0	0	Yes	1	0.262552	0.263811
Congo	4	4	3	2	#NULL!	1	0	29	2	1	1	1	1	1	1	1	1	1	0	0	1	1	1	5	0	0	0	Yes	0	0.525008	0.527526
Nambia	16	2	2	2	#NULL!	5	0	30	2	2	1	0	1	1	2	2	0	1	0	0	1	1	1	3	0	1	0	Yes	1	1.04644	1.05146
Zambia	24	2	3	1	#NULL!	4	1	21	1	1	1	1	1	2	1	0	0	1	0	0	1	1	1	2	0	0	0	Yes	1	0.743093	0.746657
Ethiopia	6	1	3	1	#NULL!	4	0	20	1	1	2	4	1	2	1	1	2	2	0	0	1	1	0	1	0	0	0	Yes	1	0.205676	0.206662
Gunea	10	3	3	2	#NULL!	1	0	28	2	1	0	1	1	2	1	1	1	2	0	0	1	1	1	4	0	0	0	Yes	1	0.436978	0.439074
Lesotho	12	2	3	2	#NULL!	2	0	34	2	1	2	1	1	2	1	0	0	1	0	0	1	1	0	7	0	0	0	Yes	1	0.155406	0.156151
Zinbabwe	25	2	1	1	#NULL!	1	0	24	1	1	2	1	1	2	1	0	2	1	0	0	1	1	1	2	0	0	0	Yes	1	1.00222	1.00703
Lesotho	12	2	3	1	#NULL!	4	1	31	2	1	2	1	1	2	1	2	2	1	0	0	1	1	1	2	0	0	0	Yes	1	1.46161	1.46862
Lesotho	12	2	1	2	#NULL!	0	0	36	3	2	1	1	1	2	1	0	0	1	0	0	0	0	0	7	0	0	0	Yes	0	0.197386	0.198333
Liberia	13	3	2	2	#NULL!	4	0	38	3	2	2	1	1	2	1	2	0	1	0	0	1	1	0	7	0	0	0	Yes	1	0.62215	0.625134
Lesotho	12	2	2	1	#NULL!	4	1	31	2	2	1	1	1	1	1	2	0	2	0	0	1	1	1	3	0	0	0	Yes	1	0.8495	0.853574
Zinbabwe	25	2	1	1	#NULL!	3	0	38	3	2	2	1	1	2	2	2	0	1	0	0	1	1	1	4	0	1	2	Yes	1	1.00317	1.00798
Zinbabwe	25	2	3	2	#NULL!	2	1	19	1	1	2	1	1	1	2	0	2	1	0	0	1	1	0	2	0	0	0	Yes	1	0.628303	0.631316
Lesotho	12	2	1	2	#NULL!	1	0	25	2	2	1	0	1	2	2	2	0	1	0	0	0	0	0	4	0	0	0	Yes	1	0.7969	0.800722
Zambia	24	2	1	2	#NULL!	1	1	33	2	2	1	1	1	2	1	2	0	2	0	0	0	1	1	7	0	0	0	Yes	0	1.31467	1.32097
Gunea	10	3	3	2	#NULL!	4	0	25	2	2	0	1	1	1	2	1	0	2	0	0	1	0	0	4	0	0	2	Yes	1	0.922768	0.927194
Malawi	14	2	1	1	#NULL!	3	1	20	1	2	1	1	1	2	1	2	1	1	0	0	1	1	0	1	0	0	2	Yes	1	0.834244	0.838245
Mali	15	3	3	2	#NULL!	5	0	29	2	1	0	1	1	2	1	0	2	1	0	0	0	1	1	5	0	0	0	Yes	1	0.438636	0.44074
Zinbabwe	25	2	1	1	#NULL!	3	0	27	2	2	2	1	1	2	1	1	0	1	0	0	1	1	0	3	0	0	0	Yes	1	0.650689	0.65381
Zambia	24	2	1	1	#NULL!	1	0	30	2	2	1	1	2	2	2	0	0	2	0	0	1	0	0	3	0	0	0	Yes	0	1.27627	1.28239
Zinbabwe	25	2	3	1	#NULL!	5	0	28	2	1	2	0	1	2	2	2	2	1	0	0	1	1	0	2	0	0	0	Yes	1	0.81304	0.816939
Zinbabwe	25	2	1	2	#NULL!	2	1	20	1	2	1	1	2	2	1	0	0	2	0	0	0	0	0	2	2	1	0	Yes	0	1.18435	1.19003
Zambia	24	2	3	2	#NULL!	5	1	41	3	1	1	1	1	1	1	0	0	2	0	0	1	1	1	8	0	1	0	Yes	1	1.40303	1.40976
Burkina Faso	1	3	2	2	#NULL!	4	0	37	3	2	0	1	1	2	2	1	0	2	0	0	1	1	1	7	0	0	0	Yes	1	0.378616	0.380432
Zinbabwe	25	2	1	2	#NULL!	0	0	27	2	2	2	1	2	2	1	0	0	1	0	0	0	0	0	5	0	0	0	Yes	0	1.05346	1.05851
Zambia	24	2	1	2	#NULL!	2	0	21	1	2	1	1	2	1	1	0	0	2	0	0	1	1	1	3	0	0	0	Yes	1	0.673727	0.676958
Zinbabwe	25	2	3	2	#NULL!	4	1	34	2	1	2	1	1	2	1	0	0	1	0	0	0	1	1	2	2	0	0	Yes	0	0.323229	0.324779
Lesotho	12	2	1	1	#NULL!	4	0	39	3	2	1	4	1	2	2	0	0	1	0	0	1	1	1	4	0	0	0	Yes	1	1.46891	1.47595
Zambia	24	2	1	1	#NULL!	2	1	25	2	2	0	1	2	2	1	1	2	1	0	0	0	0	0	3	0	0	0	Yes	1	0.561214	0.563906
Lesotho	12	2	3	1	#NULL!	5	0	26	2	1	1	1	1	2	1	0	0	1	0	0	0	1	0	2	0	1	2	Yes	1	2.17955	2.19001
Lesotho	12	2	2	1	#NULL!	1	0	40	3	1	2	1	1	2	1	0	0	2	0	0	1	1	0	5	0	0	0	Yes	1	1.68077	1.68884
Malawi	14	2	2	1	#NULL!	2	1	24	1	2	2	1	2	1	2	0	0	1	0	0	1	1	1	1	0	0	0	Yes	0	1.12259	1.12797
Zinbabwe	25	2	1	2	#NULL!	3	0	34	2	2	1	0	1	2	1	0	0	1	0	0	0	0	0	4	0	0	0	Yes	1	1.13502	1.14046
Malawi	14	2	3	2	#NULL!	2	1	27	2	2	1	1	1	1	1	2	0	2	0	0	1	1	0	4	0	1	0	Yes	1	1.07567	1.08083
Ghana	9	3	1	2	#NULL!	5	1	36	3	2	2	1	2	2	1	2	0	2	0	0	1	1	0	3	0	0	0	Yes	1	1.46219	1.4692
Nambia	16	2	2	2	#NULL!	4	1	35	3	1	2	0	1	2	2	2	0	1	0	0	1	1	1	4	2	0	0	Yes	1	1.365	1.37155
Zinbabwe	25	2	3	2	#NULL!	2	0	21	1	1	2	4	1	2	1	0	0	2	0	0	1	1	1	2	0	0	0	Yes	0	1.01654	1.02141
Nambia	16	2	1	2	#NULL!	1	1	41	3	2	0	0	1	2	2	0	0	2	0	0	0	1	1	11	0	0	2	Yes	1	1.22574	1.23162
Lesotho	12	2	1	2	#NULL!	4	1	31	2	2	1	3	1	1	2	2	0	1	0	0	1	1	1	3	0	0	0	Yes	1	0.8495	0.853574
Ethiopia	6	1	3	2	#NULL!	3	0	22	1	1	2	1	1	2	2	2	1	2	0	0	1	0	0	2	0	0	2	Yes	1	1.43953	1.44643
Zinbabwe	25	2	1	1	#NULL!	1	0	28	2	2	2	1	2	2	1	2	2	2	0	0	1	1	0	4	0	0	0	Yes	0	1.67505	1.68308
Cote D'ivore	5	3	2	2	#NULL!	3	0	27	2	1	0	1	1	2	1	0	0	2	0	0	1	1	1	2	2	0	0	Yes	1	1.32017	1.3265
Zambia	24	2	3	1	#NULL!	2	1	29	2	1	1	1	1	2	2	2	2	1	0	0	0	1	1	3	0	1	0	Yes	1	0.391132	0.393008
Zinbabwe	25	2	1	1	#NULL!	3	1	29	2	2	1	1	2	2	2	0	0	1	0	0	0	1	1	3	0	0	2	Yes	1	0.913895	0.918278
Swaziland	22	2	2	2	#NULL!	5	0	25	2	1	1	0	1	2	2	2	1	2	0	0	1	1	0	3	0	0	0	Yes	1	0.940884	0.945397
Nambia	16	2	2	2	#NULL!	4	0	28	2	1	2	0	1	2	2	2	0	1	0	0	1	1	1	3	0	1	0	Yes	1	0.503027	0.50544
Liberia	13	3	1	2	#NULL!	4	1	36	3	2	1	3	2	2	2	1	1	2	0	0	1	1	1	3	2	0	2	Yes	1	0.058072	0.0583505
Swaziland	22	2	1	2	#NULL!	5	1	36	3	2	1	1	1	1	1	2	0	1	0	0	1	1	0	8	0	1	0	Yes	0	0.987537	0.992273
Ethiopia	6	1	3	2	#NULL!	3	0	26	2	1	2	1	1	2	2	2	0	2	0	0	1	1	0	3	2	0	0	Yes	0	0.10718	0.107694
Burundi	2	4	3	1	#NULL!	5	0	19	1	1	1	1	1	1	1	2	0	1	0	0	1	1	0	1	2	0	0	Yes	1	0.260483	0.261732
Lesotho	12	2	2	2	#NULL!	3	1	27	2	1	2	0	2	1	2	0	0	2	0	0	1	0	0	3	0	0	0	Yes	0	1.26083	1.26688
Zambia	24	2	2	2	#NULL!	3	1	36	3	1	0	1	1	2	1	1	1	1	0	0	1	1	1	4	0	0	0	Yes	1	1.61811	1.62587
Zambia	24	2	3	1	#NULL!	1	1	24	1	1	2	1	1	2	1	2	2	2	0	0	1	1	1	2	0	0	0	Yes	0	0.339153	0.34078
Zambia	24	2	3	2	#NULL!	1	0	32	2	1	1	1	1	2	1	2	2	2	0	0	1	1	1	1	0	0	0	Yes	1	2.20653	2.21711
Malawi	14	2	2	1	#NULL!	4	1	20	1	2	0	1	2	1	1	0	0	1	0	0	0	0	0	2	2	1	2	Yes	1	0.476125	0.478409
Ghana	9	3	2	1	#NULL!	3	1	35	3	2	2	1	1	2	1	1	1	1	0	0	0	1	1	4	0	0	0	Yes	1	0.606924	0.609835
Lesotho	12	2	2	2	#NULL!	5	0	27	2	2	1	1	2	2	1	2	0	1	0	0	1	1	1	3	0	0	0	Yes	1	0.820653	0.824589
Ghana	9	3	3	1	#NULL!	3	1	26	2	2	0	1	2	2	2	1	2	1	0	0	1	1	1	2	0	0	0	Yes	1	1.44477	1.4517
Sao Tome	19	3	1	2	#NULL!	5	1	22	1	2	0	1	2	2	1	1	0	1	0	0	1	1	0	3	0	0	0	Yes	1	1.0389	1.04389
Malawi	14	2	2	2	#NULL!	4	0	39	3	2	1	1	1	2	1	1	0	2	0	0	1	0	0	8	0	0	0	Yes	1	0.641484	0.644561
Lesotho	12	2	3	1	#NULL!	4	1	29	2	2	1	1	1	1	1	2	1	2	0	0	1	1	1	3	0	0	0	Yes	1	1.27336	1.27946
Nambia	16	2	2	2	#NULL!	3	1	27	2	2	2	0	1	1	2	2	2	2	0	0	0	1	1	2	0	0	0	Yes	1	0.667442	0.670643
Zinbabwe	25	2	1	2	#NULL!	3	1	29	2	2	2	1	1	2	1	0	0	1	0	0	0	1	0	5	0	0	0	Yes	1	0.862253	0.866389
Malawi	14	2	2	1	#NULL!	3	1	37	3	2	1	1	2	1	1	2	0	2	0	0	1	1	1	7	0	0	2	Yes	1	1.06391	1.06901
Zambia	24	2	3	1	#NULL!	5	1	23	1	1	2	0	1	2	2	0	2	1	0	0	0	1	1	1	0	0	0	Yes	1	2.73193	2.74503
Mali	15	3	3	1	#NULL!	0	0	42	3	1	0	1	1	2	1	1	1	1	0	0	0	1	1	6	0	0	0	Yes	1	0.507121	0.509553
Zambia	24	2	1	2	#NULL!	4	1	26	2	2	1	1	1	2	1	0	0	1	0	0	1	1	1	4	0	0	0	Yes	1	0.840869	0.844902
Lesotho	12	2	1	2	#NULL!	4	0	21	1	1	1	4	1	2	1	2	0	1	0	0	0	0	0	2	0	0	2	Yes	0	0.93115	0.935616
Cote D'ivore	5	3	1	2	#NULL!	3	0	24	1	2	0	1	1	2	1	0	0	1	0	0	1	1	1	2	2	1	0	Yes	0	1.27093	1.27703
Zinbabwe	25	2	1	1	#NULL!	4	0	23	1	2	2	1	2	2	2	0	0	2	0	0	0	0	0	1	2	0	0	Yes	0	1.03372	1.03867
Lesotho	12	2	3	1	#NULL!	3	1	30	2	1	2	1	1	2	1	2	2	1	0	0	1	1	0	2	0	0	0	Yes	1	1.43578	1.44267
Kenya	11	1	1	2	#NULL!	4	1	23	1	2	2	4	1	1	2	1	0	2	0	0	1	0	0	3	0	0	0	Yes	1	2.37643	2.38783
Nambia	16	2	1	2	#NULL!	4	0	39	3	2	1	0	1	2	2	2	0	2	0	0	0	0	0	4	0	0	0	Yes	1	0.509798	0.512243
Mali	15	3	3	1	#NULL!	4	0	25	2	1	1	1	1	1	1	2	2	2	0	0	1	1	0	2	0	0	0	Yes	1	2.8408	2.85443
Zinbabwe	25	2	3	2	#NULL!	2	0	31	2	1	2	3	1	2	2	2	0	1	0	0	1	1	0	4	0	0	0	Yes	1	0.912307	0.916683
Gunea	10	3	3	2	#NULL!	2	0	26	2	2	0	1	2	2	1	1	0	1	0	0	1	1	1	5	0	0	0	Yes	0	1.34825	1.35472
Nambia	16	2	1	2	#NULL!	3	0	30	2	2	0	1	1	2	2	1	0	2	0	0	1	1	1	6	2	1	2	Yes	1	1.96551	1.97494
Nambia	16	2	1	1	#NULL!	2	1	34	2	1	2	0	1	2	2	0	0	1	0	0	1	1	1	3	0	0	0	Yes	1	1.77919	1.78773
Lesotho	12	2	1	1	#NULL!	2	0	18	1	2	2	1	1	1	2	2	0	1	0	0	0	1	1	1	0	0	0	Yes	1	0.821142	0.82508
Swaziland	22	2	1	2	#NULL!	2	0	23	1	2	2	0	1	1	2	2	1	2	0	0	0	0	0	2	0	1	0	Yes	1	1.14729	1.1528
Kenya	11	1	1	2	#NULL!	5	0	23	1	2	1	1	2	2	1	1	0	2	0	0	#NULL!	0	1	3	0	1	0	Yes	1	1.27616	1.28228
Lesotho	12	2	1	2	#NULL!	5	1	31	2	2	1	0	1	2	1	0	0	2	0	0	0	0	0	3	0	1	2	Yes	1	0.361528	0.363262
Nambia	16	2	3	2	#NULL!	1	0	30	2	2	2	0	1	1	1	1	1	1	0	0	1	1	1	2	0	0	0	Yes	1	1.02085	1.02575
Kenya	11	1	2	1	#NULL!	0	0	31	2	2	1	1	1	1	1	2	0	1	0	0	#NULL!	0	1	8	0	0	0	Yes	0	2.238	2.24873
Liberia	13	3	1	2	#NULL!	5	0	38	3	2	0	1	2	2	1	0	0	1	0	0	1	0	0	5	0	0	0	Yes	0	1.1668	1.1724
Mali	15	3	3	2	#NULL!	3	0	30	2	2	0	1	2	2	1	1	2	2	0	0	0	0	0	7	0	0	0	Yes	0	1.07148	1.07662
Zambia	24	2	2	2	#NULL!	1	1	22	1	2	2	1	1	2	2	2	0	2	0	0	1	1	1	2	0	0	0	Yes	0	0.831194	0.835181
Gambia	8	3	3	2	#NULL!	4	1	29	2	1	0	1	1	2	1	1	1	2	0	0	1	1	1	2	0	0	0	Yes	1	2.06316	2.07306
Cameroon	3	3	2	2	#NULL!	2	0	30	2	1	0	1	1	1	1	2	0	2	0	0	1	1	0	6	0	0	0	Yes	0	1.27354	1.27965
Congo	4	4	1	2	#NULL!	4	0	34	2	1	1	1	1	1	1	0	0	2	0	0	0	1	0	8	2	1	2	Yes	1	1.552	1.55944
Cameroon	3	3	1	1	#NULL!	0	0	30	2	2	1	0	1	1	2	0	0	1	0	0	1	1	0	1	0	0	0	Yes	0	1.10537	1.11067
Malawi	14	2	1	2	#NULL!	4	0	23	1	2	1	1	1	1	1	2	0	2	0	0	1	1	1	2	0	0	0	Yes	1	1.05887	1.06395
Kenya	11	1	3	2	#NULL!	1	1	22	1	1	2	1	1	2	1	2	0	2	0	0	#NULL!	1	0	2	0	1	0	Yes	0	0.882255	0.886486
Liberia	13	3	2	2	#NULL!	0	0	38	3	1	0	1	1	2	2	2	0	2	0	0	1	1	0	5	0	0	0	Yes	1	0.8718	0.875981
Malawi	14	2	1	1	#NULL!	2	0	24	1	2	1	1	1	2	1	2	0	1	0	0	1	1	0	1	0	0	0	Yes	0	1.03093	1.03588
Zambia	24	2	2	2	#NULL!	3	0	31	2	1	1	1	1	2	1	0	0	2	0	0	1	1	0	6	0	0	0	Yes	1	0.321242	0.322783
Zambia	24	2	1	1	#NULL!	4	0	27	2	2	1	1	2	2	1	2	0	1	0	0	0	0	1	4	0	0	0	Yes	1	0.556723	0.559393
Zambia	24	2	3	1	#NULL!	0	0	21	1	1	2	0	1	2	2	2	1	1	0	0	1	1	1	1	0	0	0	Yes	0	0.327961	0.329534
Zambia	24	2	2	1	#NULL!	0	0	35	3	1	2	3	1	2	2	2	0	2	0	0	1	1	1	9	0	0	0	Yes	0	0.346113	0.347773
Zambia	24	2	2	2	#NULL!	0	1	33	2	2	1	4	1	2	2	0	0	1	0	0	0	0	0	5	0	0	0	Yes	1	1.27101	1.27711
Zambia	24	2	3	2	#NULL!	0	1	34	2	1	2	1	1	1	1	2	2	1	0	0	1	1	1	2	0	0	0	Yes	0	1.44178	1.4487
Ethiopia	6	1	3	2	#NULL!	0	0	35	3	1	0	1	2	1	1	0	0	2	0	0	1	0	0	3	0	0	0	Yes	1	0.42955	0.43161
Malawi	14	2	1	2	#NULL!	4	0	42	3	2	1	4	1	2	2	2	2	2	0	0	1	1	0	8	0	1	2	Yes	1	1.06868	1.07381
Ethiopia	6	1	1	2	#NULL!	1	0	27	2	2	1	4	1	2	1	0	0	1	0	0	0	0	0	2	0	0	0	Yes	0	0.037847	0.0380285
Lesotho	12	2	1	2	#NULL!	1	0	30	2	2	1	1	2	2	1	0	0	1	0	0	1	0	0	3	0	0	0	Yes	0	0.430237	0.4323
Sao Tome	19	3	2	2	#NULL!	2	0	22	1	1	2	1	1	2	1	2	2	1	0	0	1	1	0	2	0	0	0	Yes	1	1.27145	1.27755
Cameroon	3	3	3	1	#NULL!	2	0	28	2	2	2	1	1	2	1	2	2	1	0	0	1	0	1	3	0	0	0	Yes	1	0.79823	0.802058
Zinbabwe	25	2	3	1	#NULL!	2	0	25	2	1	2	1	1	1	1	2	1	2	0	0	0	1	0	1	0	0	0	Yes	1	1.10463	1.10993
Zinbabwe	25	2	1	2	#NULL!	1	0	27	2	2	2	4	1	1	2	2	0	1	0	0	0	0	0	2	0	0	0	Yes	0	0.422529	0.424556
Cote D'ivore	5	3	3	2	#NULL!	5	1	26	2	1	0	1	1	2	1	2	1	2	0	0	1	1	1	2	0	1	0	Yes	1	0.459454	0.461658
Congo	4	4	1	1	#NULL!	1	0	30	2	1	1	1	2	2	1	0	0	2	0	0	0	0	0	4	0	0	0	Yes	0	1.70042	1.70857
Mali	15	3	2	2	#NULL!	3	1	28	2	2	0	1	1	2	1	1	2	1	0	0	0	0	1	3	0	0	0	Yes	1	0.514426	0.516893
Ethiopia	6	1	3	2	#NULL!	0	0	33	2	1	0	4	1	2	2	2	0	2	0	0	0	0	0	6	0	0	0	Yes	0	2.10366	2.11375
Lesotho	12	2	1	2	#NULL!	3	0	25	2	2	1	4	1	1	1	2	0	1	0	0	1	0	0	2	0	0	0	Yes	1	0.609644	0.612568
Rwanda	18	4	1	1	#NULL!	2	1	27	2	2	0	0	2	2	1	2	0	1	0	0	1	0	0	1	0	0	0	Yes	1	1.0654	1.07051
Malawi	14	2	3	2	#NULL!	4	1	20	1	1	2	1	1	2	2	0	2	2	0	0	1	1	0	2	2	0	0	Yes	1	1.6159	1.62365
Ghana	9	3	1	1	#NULL!	3	1	27	2	2	0	1	2	2	1	2	0	2	0	0	1	0	1	3	0	0	0	Yes	1	0.216896	0.217936
Lesotho	12	2	2	2	#NULL!	0	0	20	1	1	2	1	1	2	1	1	1	2	0	0	1	1	1	2	0	0	0	Yes	1	0.557381	0.560054
Zinbabwe	25	2	3	1	#NULL!	4	0	33	2	1	2	1	1	1	1	2	2	1	0	0	0	1	0	4	0	0	0	Yes	1	0.809736	0.81362
Zinbabwe	25	2	3	1	#NULL!	1	0	33	2	1	2	4	1	1	2	0	2	1	0	0	1	1	0	2	0	0	0	Yes	1	0.664389	0.667576
Zinbabwe	25	2	2	1	#NULL!	2	0	21	1	2	2	1	2	1	2	0	0	2	0	0	1	1	0	1	0	0	0	Yes	1	0.895978	0.900275
Zinbabwe	25	2	3	2	#NULL!	0	0	37	3	1	1	1	1	1	1	0	0	2	0	0	1	1	0	6	0	0	0	Yes	1	1.23718	1.24312
Zinbabwe	25	2	3	2	#NULL!	2	0	33	2	1	2	1	1	1	1	2	2	1	0	0	0	1	0	3	0	0	0	Yes	0	1.33957	1.34599
Cameroon	3	3	3	2	#NULL!	1	1	25	2	1	2	1	1	1	1	2	2	2	0	0	1	1	0	2	0	0	0	Yes	0	0.63025	0.633273
Zinbabwe	25	2	3	1	#NULL!	2	1	23	1	2	2	1	1	1	2	0	0	2	0	0	1	1	0	2	0	0	0	Yes	1	0.699731	0.703087
Zinbabwe	25	2	1	2	#NULL!	0	1	20	1	2	1	4	2	2	1	1	0	1	0	0	1	1	0	2	0	0	0	Yes	0	0.524869	0.527386
Ethiopia	6	1	1	2	#NULL!	1	0	25	2	2	0	1	2	2	2	0	0	2	0	0	0	0	0	2	0	0	0	Yes	0	1.97677	1.98625
Lesotho	12	2	1	2	#NULL!	1	0	24	1	2	2	1	1	2	1	0	0	1	0	0	1	1	0	3	0	0	0	Yes	0	2.04368	2.05348
Lesotho	12	2	1	2	#NULL!	1	1	24	1	2	2	4	1	2	2	0	0	1	0	0	1	1	0	2	0	0	0	Yes	0	0.33384	0.335441
Cameroon	3	3	3	2	#NULL!	2	0	36	3	1	1	1	1	2	2	0	1	1	0	0	1	1	0	3	0	1	0	Yes	1	1.17483	1.18046
Zinbabwe	25	2	1	2	#NULL!	5	0	24	1	2	1	1	1	2	1	0	0	2	0	0	1	1	0	2	0	0	0	Yes	1	0.663002	0.666182
Zinbabwe	25	2	2	2	#NULL!	1	0	18	1	2	2	1	2	1	1	2	0	2	0	0	0	1	0	1	0	0	0	Yes	0	1.45663	1.46362
Zinbabwe	25	2	1	2	#NULL!	1	0	21	1	2	1	1	1	2	2	0	0	1	0	0	0	1	0	2	0	0	0	Yes	0	1.36425	1.37079
Zinbabwe	25	2	1	2	#NULL!	3	1	22	1	2	2	0	2	2	1	1	1	2	0	0	0	0	0	1	0	0	0	Yes	1	1.42725	1.4341
Zinbabwe	25	2	1	1	#NULL!	1	1	29	2	2	1	1	1	2	2	2	0	1	0	0	1	0	0	5	0	0	0	Yes	0	1.67505	1.68308
Zambia	24	2	3	2	#NULL!	5	1	31	2	1	1	1	1	1	2	0	1	1	0	0	1	1	1	4	0	1	2	Yes	1	1.67573	1.68376
Zambia	24	2	1	1	#NULL!	1	0	30	2	2	0	1	2	2	1	2	0	2	0	0	0	1	1	1	0	0	2	Yes	0	1.19363	1.19936
Zambia	24	2	1	2	#NULL!	5	0	30	2	2	1	1	1	2	1	2	0	2	0	0	1	0	0	6	0	1	0	Yes	1	1.60842	1.61613
Kenya	11	1	3	1	#NULL!	2	0	25	2	2	1	1	1	2	1	2	0	2	0	0	#NULL!	1	0	3	0	0	0	Yes	1	1.06721	1.07233
Kenya	11	1	3	1	#NULL!	0	0	32	2	1	1	3	2	2	2	1	0	2	0	0	#NULL!	0	0	5	0	0	0	Yes	0	1.96389	1.97331
Kenya	11	1	1	1	#NULL!	0	0	16	1	2	0	4	2	2	1	0	0	2	0	0	#NULL!	0	0	1	0	0	0	Yes	0	1.22709	1.23297
Kenya	11	1	3	2	#NULL!	0	0	33	2	1	2	4	2	2	1	2	2	2	0	0	1	0	0	2	0	0	0	Yes	1	0.39443	0.396322
Kenya	11	1	1	2	#NULL!	1	0	26	2	2	1	1	1	2	1	2	0	1	0	0	0	1	0	3	0	0	0	Yes	1	1.30866	1.31494
Zambia	24	2	3	2	#NULL!	5	0	24	1	1	2	1	1	2	1	2	2	2	0	0	1	1	1	4	0	0	0	Yes	1	2.06776	2.07768
Zambia	24	2	1	2	#NULL!	4	0	21	1	2	2	1	2	2	1	1	0	2	0	0	0	1	1	1	0	0	0	Yes	1	1.14716	1.15267
Zambia	24	2	3	2	#NULL!	0	0	30	2	1	2	1	1	1	1	2	2	2	0	0	1	1	1	4	0	0	0	Yes	1	1.16237	1.16794
Zambia	24	2	3	2	#NULL!	2	1	19	1	1	2	0	1	1	1	0	2	2	0	0	1	1	1	2	0	0	0	Yes	1	1.87394	1.88293
Zambia	24	2	3	2	#NULL!	0	1	34	2	1	2	1	1	2	2	2	0	1	0	0	1	0	0	6	0	0	0	Yes	1	0.720372	0.723827
Zambia	24	2	1	2	#NULL!	2	1	22	1	1	1	0	2	2	2	0	0	1	0	0	1	1	1	2	0	0	0	Yes	1	0.452487	0.454657
Zambia	24	2	1	2	#NULL!	1	1	22	1	2	1	1	1	2	1	0	0	2	0	0	1	1	1	2	0	0	0	Yes	1	0.840869	0.844902
Zambia	24	2	1	2	#NULL!	1	1	19	1	2	2	0	2	2	2	0	0	2	0	0	1	1	1	1	0	0	0	Yes	0	0.73025	0.733752
Malawi	14	2	1	2	#NULL!	0	0	31	2	2	1	1	1	2	1	2	0	2	0	0	1	1	0	5	0	0	0	Yes	1	0.326165	0.327729
Swaziland	22	2	3	2	#NULL!	5	0	20	1	2	1	0	1	1	2	2	2	1	0	0	1	0	0	2	0	1	2	Yes	1	0.808506	0.812384
Swaziland	22	2	1	1	#NULL!	0	0	31	2	2	0	1	1	2	2	2	0	1	0	0	0	1	0	5	0	1	2	Yes	1	1.13118	1.1366
Burkina Faso	1	3	3	1	#NULL!	1	0	35	3	1	0	1	2	2	2	2	2	1	0	0	1	1	1	3	0	0	0	Yes	0	0.512652	0.515111
Burkina Faso	1	3	2	1	#NULL!	0	0	29	2	1	0	1	1	2	2	0	1	1	0	0	1	1	1	3	0	0	0	Yes	0	0.528775	0.531311
Lesotho	12	2	2	2	#NULL!	0	0	24	1	2	1	1	1	2	1	2	0	2	0	0	1	0	0	3	0	0	0	Yes	0	0.282713	0.284069
Malawi	14	2	1	2	#NULL!	1	0	46	3	2	0	1	1	1	1	0	0	2	0	0	1	0	0	13	0	0	0	Yes	1	0.462585	0.464804
Malawi	14	2	2	2	#NULL!	1	0	27	2	2	2	1	1	2	1	2	0	2	0	0	1	0	0	3	0	0	0	Yes	0	1.77064	1.77913
Serra Leone	21	3	1	2	#NULL!	0	0	35	3	1	0	1	2	2	1	0	0	1	0	0	0	0	0	5	0	0	0	Yes	0	0.746563	0.750144
Swaziland	22	2	3	1	#NULL!	5	0	29	2	1	2	1	1	1	2	2	2	2	0	0	1	1	0	2	0	0	0	Yes	1	1.21313	1.21894
Zinbabwe	25	2	3	1	#NULL!	0	0	16	1	1	1	1	1	2	1	2	1	1	0	0	0	0	0	1	0	0	0	Yes	0	3.49336	3.51011
Zinbabwe	25	2	1	1	#NULL!	0	0	24	1	2	0	1	1	2	1	0	0	2	0	0	0	0	0	1	0	0	0	Yes	0	0.546049	0.548668
Serra Leone	21	3	3	2	#NULL!	4	1	19	1	1	2	0	1	2	2	2	0	1	0	0	1	1	1	1	0	0	0	Yes	1	0.601339	0.604223
Zinbabwe	25	2	3	2	#NULL!	1	1	30	2	1	2	1	1	1	2	0	0	1	0	0	1	1	1	4	0	0	0	Yes	1	1.12564	1.13104
Niger	17	3	1	2	#NULL!	1	1	23	1	2	0	1	2	2	1	2	0	1	0	0	1	1	0	1	0	0	0	Yes	0	1.14508	1.15058
Malawi	14	2	2	2	#NULL!	5	0	25	2	2	1	1	1	1	1	2	0	1	0	0	1	1	0	2	0	1	2	Yes	1	0.602541	0.605431
Lesotho	12	2	1	2	#NULL!	3	0	23	1	2	2	1	1	2	1	0	0	1	0	0	1	1	1	2	0	0	0	Yes	1	0.611973	0.614908
Malawi	14	2	3	1	#NULL!	5	1	19	1	2	1	1	2	2	1	2	2	2	0	0	1	1	1	1	2	1	0	Yes	1	0.596344	0.599204
Serra Leone	21	3	3	2	#NULL!	3	1	25	2	1	0	1	1	2	2	2	0	1	0	0	1	1	1	4	0	1	2	Yes	1	0.583611	0.58641
Congo	4	4	3	2	#NULL!	4	0	26	2	1	2	1	1	2	1	1	2	2	0	0	1	1	1	2	0	1	0	Yes	1	2.07358	2.08352
Malawi	14	2	1	1	#NULL!	5	1	16	1	2	1	1	1	2	1	0	0	1	0	0	0	1	0	2	0	1	0	Yes	1	1.71241	1.72062
Swaziland	22	2	2	2	#NULL!	3	1	22	1	2	2	1	1	1	1	1	0	1	0	0	1	1	0	2	0	1	0	Yes	1	0.977233	0.98192
Cote D'ivore	5	3	3	2	#NULL!	1	0	27	2	1	1	0	1	1	1	2	2	2	0	0	1	0	1	6	0	0	0	Yes	1	2.54789	2.56011
Cote D'ivore	5	3	2	2	#NULL!	0	0	18	1	1	0	1	2	2	1	0	1	1	0	0	1	1	1	1	0	0	0	Yes	0	0.23691	0.238046
Ethiopia	6	1	2	2	#NULL!	5	0	28	2	2	0	1	1	2	1	0	0	2	0	0	1	0	0	3	0	0	0	Yes	1	0.052328	0.052579
Gabon	7	3	1	2	#NULL!	0	0	26	2	1	1	1	1	2	1	0	2	1	0	0	0	1	0	5	0	0	0	Yes	1	0.513875	0.51634
Lesotho	12	2	3	1	#NULL!	1	0	22	1	1	2	1	1	2	1	0	0	1	0	0	0	1	0	1	0	0	0	Yes	0	2.17955	2.19001
Lesotho	12	2	3	1	#NULL!	1	0	23	1	1	2	1	1	2	1	0	0	2	0	0	0	0	0	2	0	0	0	Yes	0	1.81126	1.81994
Malawi	14	2	1	2	#NULL!	5	0	19	1	2	0	1	1	2	1	0	0	2	0	0	1	0	0	3	0	0	0	Yes	1	2.00839	2.01802
Malawi	14	2	2	2	#NULL!	0	0	25	2	2	1	1	1	2	1	2	0	1	0	0	1	1	0	4	0	0	0	Yes	0	1.52598	1.5333
Swaziland	22	2	3	1	#NULL!	4	0	18	1	2	2	0	2	1	2	2	2	1	0	0	1	0	0	1	0	0	0	Yes	1	0.965803	0.970435
Swaziland	22	2	2	2	#NULL!	1	0	23	1	1	1	0	2	1	1	2	1	1	0	0	1	1	0	2	0	0	0	Yes	1	0.667186	0.670386
Swaziland	22	2	1	1	#NULL!	0	0	20	1	2	2	0	2	2	2	0	0	1	0	0	1	1	0	1	0	0	0	Yes	1	0.95407	0.958646
Swaziland	22	2	2	2	#NULL!	4	0	23	1	2	1	1	2	2	1	2	0	1	0	0	0	1	0	2	0	0	0	Yes	0	1.48709	1.49422
Zinbabwe	25	2	3	2	#NULL!	0	0	30	2	1	2	1	1	2	1	0	2	1	0	0	0	1	0	3	0	0	0	Yes	0	0.397588	0.399495
Malawi	14	2	3	1	#NULL!	0	1	16	1	2	1	1	1	1	1	2	0	2	0	0	1	1	0	1	0	0	0	Yes	0	0.577828	0.580599
Serra Leone	21	3	3	2	#NULL!	3	1	19	1	2	2	1	1	2	2	1	0	1	0	0	0	1	1	2	0	0	0	Yes	1	0.897377	0.901681
Swaziland	22	2	3	1	#NULL!	5	1	39	3	1	1	1	1	1	1	2	2	2	0	0	0	0	0	6	0	0	0	Yes	1	0.865864	0.870017
Zinbabwe	25	2	3	1	#NULL!	1	1	24	1	1	2	1	1	2	1	0	2	2	0	0	1	1	1	1	0	0	0	Yes	1	0.796119	0.799937
Lesotho	12	2	1	2	#NULL!	3	0	18	1	2	1	1	2	2	1	2	0	2	0	0	0	0	0	2	0	0	0	Yes	1	1.49604	1.50321
Cameroon	3	3	2	2	#NULL!	1	0	36	3	2	1	1	1	1	1	1	0	2	0	0	1	1	0	5	0	0	0	Yes	0	0.54918	0.551814
Gunea	10	3	1	2	#NULL!	0	0	16	1	2	1	0	2	1	1	1	0	1	0	0	1	0	0	1	0	0	0	Yes	0	0.694861	0.698194
Lesotho	12	2	3	1	#NULL!	0	0	23	1	2	2	1	2	1	1	0	0	1	0	0	1	0	0	1	0	0	0	Yes	0	1.6071	1.61481
Lesotho	12	2	1	2	#NULL!	0	0	20	1	2	0	1	1	2	2	0	0	2	0	0	1	0	0	2	0	0	0	Yes	0	0.754151	0.757768
Malawi	14	2	3	2	#NULL!	4	0	37	3	2	1	1	2	1	1	0	0	2	0	0	1	1	0	7	0	0	0	Yes	1	1.18345	1.18912
Mali	15	3	2	1	#NULL!	1	0	17	1	2	0	4	2	1	1	1	1	2	0	0	9	0	0	1	0	0	0	Yes	0	1.50947	1.51671
Malawi	14	2	1	2	#NULL!	0	1	25	2	1	1	3	2	1	2	0	0	2	0	0	1	1	1	3	0	0	0	Yes	1	0.453316	0.45549
Cameroon	3	3	2	1	#NULL!	1	1	18	1	2	2	1	2	2	2	2	2	2	0	0	1	1	0	1	0	0	0	Yes	0	0.90335	0.907683
Mali	15	3	1	1	#NULL!	2	1	17	1	2	0	1	2	2	1	2	2	1	0	0	0	1	0	1	0	1	0	Yes	1	1.46384	1.47086
Rwanda	18	4	1	2	#NULL!	2	1	31	2	2	1	1	1	1	1	1	0	2	0	0	1	0	0	2	0	0	0	Yes	1	1.13418	1.13962
Zinbabwe	25	2	3	1	#NULL!	1	0	23	1	1	2	1	1	1	1	2	2	1	0	0	1	1	0	1	0	0	2	Yes	1	1.3452	1.35165
Malawi	14	2	1	1	#NULL!	4	1	25	2	2	1	1	2	1	1	2	0	2	0	0	1	1	1	4	0	1	0	Yes	1	0.615613	0.618566
Malawi	14	2	1	1	#NULL!	2	0	20	1	2	1	1	2	2	1	1	0	1	0	0	1	1	1	1	0	0	0	Yes	1	1.21229	1.2181
Nambia	16	2	1	2	#NULL!	1	0	27	2	2	1	1	1	2	2	0	2	1	0	0	1	0	0	5	0	0	0	Yes	1	0.988705	0.993447
Zinbabwe	25	2	3	1	#NULL!	1	0	31	2	2	2	1	1	2	1	2	0	2	0	0	0	1	0	4	0	0	0	Yes	1	1.98423	1.99375
Nambia	16	2	3	1	#NULL!	1	1	31	2	1	2	0	2	2	1	1	1	2	0	0	0	1	1	2	0	0	0	Yes	1	0.886217	0.890467
Zinbabwe	25	2	1	2	#NULL!	2	1	24	1	2	1	1	2	2	1	2	0	2	0	0	1	1	0	4	2	0	0	Yes	0	1.43272	1.43959
Serra Leone	21	3	3	2	#NULL!	3	0	32	2	2	0	1	1	1	1	2	0	2	0	0	1	0	0	5	0	1	2	Yes	1	1.65385	1.66178
Malawi	14	2	2	2	#NULL!	1	0	33	2	2	0	1	2	2	1	0	0	2	0	0	1	1	0	7	0	0	0	Yes	1	2.37317	2.38455
Malawi	14	2	3	2	#NULL!	3	1	32	2	1	1	1	1	2	1	2	2	1	0	0	1	1	0	6	0	0	0	Yes	1	0.281354	0.282703
Ethiopia	6	1	1	2	#NULL!	2	0	35	3	2	0	1	2	2	1	1	2	1	0	0	0	0	0	3	0	0	0	Yes	0	1.81086	1.81955
Gabon	7	3	1	1	#NULL!	0	0	30	2	1	2	1	1	2	2	0	1	1	0	0	0	1	1	3	0	0	0	Yes	1	0.310946	0.312437
Lesotho	12	2	3	1	#NULL!	3	0	25	2	1	2	0	1	2	2	2	0	2	0	0	0	1	1	1	0	0	0	Yes	1	2.17955	2.19001
Lesotho	12	2	3	2	#NULL!	5	0	25	2	1	1	1	1	2	1	2	0	2	0	0	0	0	0	2	0	0	0	Yes	1	0.892404	0.896684
Lesotho	12	2	1	2	#NULL!	1	0	23	1	2	1	1	2	2	2	0	0	2	0	0	0	0	0	4	0	0	0	Yes	1	0.435255	0.437343
Lesotho	12	2	1	1	#NULL!	0	0	27	2	2	1	4	2	2	2	1	0	2	0	0	1	1	0	2	0	0	0	Yes	0	0.705745	0.70913
Malawi	14	2	2	2	#NULL!	2	0	37	3	2	0	1	1	2	1	0	0	1	0	0	1	0	0	7	0	0	0	Yes	1	1.06776	1.07288
Malawi	14	2	2	2	#NULL!	4	0	24	1	2	1	1	2	2	1	1	1	2	0	0	1	1	0	2	0	0	0	Yes	1	1.36794	1.3745
Malawi	14	2	1	2	#NULL!	1	0	37	3	2	1	1	1	2	1	2	1	1	0	0	1	1	0	6	0	0	0	Yes	0	1.3009	1.30714
Malawi	14	2	1	2	#NULL!	1	0	24	1	2	1	1	1	2	1	0	0	2	0	0	1	0	0	4	0	0	0	Yes	0	0.227001	0.22809
Rwanda	18	4	1	1	#NULL!	0	0	26	2	2	1	1	1	1	1	1	0	2	0	0	0	1	0	1	0	0	0	Yes	0	1.15663	1.16218
Swaziland	22	2	3	1	#NULL!	3	0	26	2	2	2	0	1	1	1	0	0	1	0	0	1	1	0	2	0	0	0	Yes	1	1.19018	1.19589
Swaziland	22	2	3	1	#NULL!	4	0	24	1	1	0	1	1	1	1	0	0	2	0	0	1	1	0	3	0	0	0	Yes	1	0.391492	0.39337
Swaziland	22	2	2	2	#NULL!	2	0	22	1	2	2	0	2	1	2	2	0	2	0	0	1	1	0	1	0	0	0	Yes	1	1.158	1.16355
Swaziland	22	2	1	1	#NULL!	1	0	24	1	2	2	1	1	2	1	2	1	1	0	0	1	1	0	2	0	0	0	Yes	1	0.8109	0.814789
Swaziland	22	2	1	2	#NULL!	1	0	19	1	2	1	0	2	2	1	2	1	1	0	0	1	1	0	1	0	0	0	Yes	1	0.8109	0.814789
Swaziland	22	2	3	1	#NULL!	1	0	23	1	2	2	0	1	1	2	2	2	1	0	0	1	1	0	2	0	0	0	Yes	0	1.6584	1.66635
Swaziland	22	2	3	1	#NULL!	1	0	21	1	2	2	0	1	1	2	2	2	2	0	0	0	1	0	1	0	0	0	Yes	0	1.0215	1.0264
Zinbabwe	25	2	3	1	#NULL!	0	0	28	2	1	1	1	1	2	1	0	2	2	0	0	0	1	1	3	0	0	0	Yes	1	0.512906	0.515366
Gunea	10	3	1	2	#NULL!	3	1	22	1	2	0	1	1	2	2	2	0	1	0	0	1	0	1	1	0	0	0	Yes	1	0.792423	0.796224
Malawi	14	2	1	1	#NULL!	1	1	16	1	2	1	1	1	2	1	2	0	1	0	0	1	0	0	1	0	0	0	Yes	1	1.06114	1.06623
Malawi	14	2	3	1	#NULL!	1	1	25	2	2	2	1	1	2	1	2	2	1	0	0	1	1	0	2	0	0	0	Yes	0	1.01039	1.01524
Serra Leone	21	3	3	2	#NULL!	2	1	30	2	1	1	1	1	2	1	2	0	1	0	0	1	1	0	4	0	0	0	Yes	1	0.587276	0.590093
Serra Leone	21	3	1	1	#NULL!	0	1	28	2	2	0	1	2	2	1	2	0	2	0	0	0	1	1	4	0	0	0	Yes	1	1.38653	1.39318
Swaziland	22	2	3	1	#NULL!	3	1	21	1	1	2	0	1	2	2	1	1	2	0	0	1	1	0	1	0	0	0	Yes	1	0.934772	0.939255
Swaziland	22	2	3	1	#NULL!	2	1	28	2	1	1	1	1	1	1	0	0	2	0	0	1	0	0	3	0	0	0	Yes	1	0.564477	0.567184
Zinbabwe	25	2	3	1	#NULL!	3	1	31	2	2	2	1	1	2	2	1	2	1	0	0	0	1	1	2	0	0	0	Yes	1	1.57143	1.57897
Burundi	2	4	1	2	#NULL!	1	0	32	2	2	1	1	1	2	2	1	0	1	0	0	1	0	0	5	2	0	0	Yes	1	1.03118	1.03613
Sao Tome	19	3	2	2	#NULL!	0	0	40	3	2	1	1	1	2	2	2	2	2	1	0	1	0	0	6	2	0	0	Yes	1	1.66302	1.67099
Lesotho	12	2	1	2	#NULL!	1	0	31	2	2	2	4	1	1	2	0	0	2	0	0	1	0	1	3	0	0	0	Yes	0	1.20639	1.21218
Malawi	14	2	1	2	#NULL!	1	0	23	1	2	0	1	1	2	2	0	0	1	0	0	1	0	0	3	0	0	0	Yes	0	0.607385	0.610298
Lesotho	12	2	3	2	#NULL!	5	1	29	2	2	2	1	1	1	1	2	0	2	0	0	0	1	1	2	0	0	0	Yes	1	0.250638	0.25184
Lesotho	12	2	1	2	#NULL!	2	0	29	2	2	1	1	1	2	1	0	0	2	0	0	1	0	0	4	0	0	0	Yes	1	0.7969	0.800722
Lesotho	12	2	1	2	#NULL!	1	0	28	2	2	1	1	1	2	1	2	0	1	0	0	1	0	0	4	0	0	0	Yes	1	0.7969	0.800722
Burkina Faso	1	3	2	2	#NULL!	4	0	24	1	2	0	1	2	2	1	2	0	1	0	0	0	1	0	3	0	0	0	Yes	1	0.571492	0.574233
Ghana	9	3	3	2	#NULL!	4	0	32	2	2	0	1	1	2	1	2	2	1	0	0	1	1	0	3	0	0	0	Yes	1	1.23797	1.24391
Malawi	14	2	2	1	#NULL!	2	0	23	1	2	1	1	1	1	1	2	0	1	0	0	1	0	1	3	0	0	2	Yes	1	1.0829	1.08809
Lesotho	12	2	1	1	#NULL!	2	1	34	2	2	1	3	2	2	2	0	0	1	0	0	1	0	1	5	0	0	0	Yes	1	0.39106	0.392936
Lesotho	12	2	1	1	#NULL!	2	0	20	1	2	2	1	1	1	2	1	0	1	0	0	0	1	1	1	0	0	0	Yes	1	0.524641	0.527157
Malawi	14	2	3	2	#NULL!	4	0	21	1	1	2	1	1	2	1	0	0	2	0	0	1	1	0	2	0	0	0	Yes	1	0.577061	0.579829
Nambia	16	2	1	1	#NULL!	0	0	19	1	1	2	1	1	2	1	1	0	2	0	0	1	1	1	1	0	0	0	Yes	1	0.879008	0.883224
Zinbabwe	25	2	3	1	#NULL!	5	0	29	2	1	2	1	1	2	1	0	2	2	0	0	0	0	0	3	0	0	0	Yes	1	0.69848	0.70183
Zinbabwe	25	2	3	1	#NULL!	3	0	16	1	1	2	1	1	1	1	2	2	1	0	0	0	1	0	1	0	0	0	Yes	1	0.881993	0.886223
Zinbabwe	25	2	3	1	#NULL!	3	0	33	2	1	2	0	1	2	1	0	2	1	0	0	0	1	0	4	0	0	0	Yes	1	1.07765	1.08282
Zinbabwe	25	2	3	1	#NULL!	2	0	38	3	1	2	1	1	1	1	0	2	2	0	0	0	1	0	2	0	0	0	Yes	1	0.881993	0.886223
Lesotho	12	2	2	1	#NULL!	0	1	16	1	2	2	1	2	2	2	2	1	1	0	0	1	1	0	1	0	0	0	Yes	1	0.637317	0.640374
Nambia	16	2	1	1	#NULL!	0	1	33	2	1	1	1	1	1	1	1	1	2	0	0	1	1	1	3	0	0	0	Yes	1	4.36884	4.38979
Swaziland	22	2	1	2	#NULL!	3	1	27	2	2	0	1	2	2	2	0	0	2	0	0	1	0	0	6	2	1	0	Yes	1	1.16619	1.17178
Malawi	14	2	1	2	#NULL!	0	1	23	1	2	0	4	1	2	1	0	0	2	0	0	0	1	0	3	0	0	0	Yes	1	2.10978	2.1199
Cameroon	3	3	2	0	3	#NULL!	0	28	2	1	2	1	1	2	1	2	2	1	#NULL!	#NULL!	1	1	1	4	#NULL!	#NULL!	#NULL!	No	#NULL!	0.604681	0.607581
Cameroon	3	3	3	0	4	#NULL!	0	18	1	1	2	1	1	2	1	1	2	2	#NULL!	#NULL!	1	1	0	1	#NULL!	#NULL!	#NULL!	No	#NULL!	2.03564	2.0454
Kenya	11	1	1	0	2	#NULL!	0	21	1	2	1	4	1	1	2	2	2	1	#NULL!	#NULL!	#NULL!	1	0	1	#NULL!	#NULL!	#NULL!	No	#NULL!	1.26898	1.27506
Kenya	11	1	3	1	4	#NULL!	0	31	2	1	1	4	1	2	2	2	2	2	#NULL!	#NULL!	#NULL!	0	1	5	#NULL!	#NULL!	#NULL!	No	#NULL!	0.680168	0.68343
Kenya	11	1	3	0	5	#NULL!	0	38	3	1	1	1	2	2	1	2	0	2	#NULL!	#NULL!	#NULL!	1	0	8	#NULL!	#NULL!	#NULL!	No	#NULL!	0.800525	0.804364
Kenya	11	1	3	0	2	#NULL!	0	27	2	1	1	1	1	2	1	2	2	2	#NULL!	#NULL!	1	0	0	2	#NULL!	#NULL!	#NULL!	No	#NULL!	0.553779	0.556435
Liberia	13	3	1	0	2	#NULL!	0	22	1	1	1	1	1	2	2	2	2	2	#NULL!	#NULL!	1	0	0	2	#NULL!	#NULL!	#NULL!	No	#NULL!	0.26282	0.264081
Cameroon	3	3	3	0	2	#NULL!	1	29	2	1	1	1	1	2	2	2	2	2	#NULL!	#NULL!	1	1	1	4	#NULL!	#NULL!	#NULL!	No	#NULL!	1.41268	1.41945
Cameroon	3	3	1	1	3	#NULL!	1	33	2	2	1	1	1	2	1	1	1	1	#NULL!	#NULL!	0	0	0	6	#NULL!	#NULL!	#NULL!	No	#NULL!	0.600512	0.603392
Cameroon	3	3	1	2	3	#NULL!	1	21	1	2	1	1	2	2	1	0	0	1	#NULL!	#NULL!	1	1	0	2	#NULL!	#NULL!	#NULL!	No	#NULL!	1.03283	1.03778
Cameroon	3	3	1	0	4	#NULL!	1	27	2	2	0	4	2	2	1	0	0	2	#NULL!	#NULL!	0	0	1	4	#NULL!	#NULL!	#NULL!	No	#NULL!	0.986837	0.99157
Kenya	11	1	3	0	4	#NULL!	1	36	3	1	1	1	1	2	2	2	2	2	#NULL!	#NULL!	0	1	0	4	#NULL!	#NULL!	#NULL!	No	#NULL!	0.394828	0.396722
Kenya	11	1	1	2	4	#NULL!	1	32	2	2	2	3	1	2	2	0	0	2	#NULL!	#NULL!	1	1	0	5	#NULL!	#NULL!	#NULL!	No	#NULL!	0.401366	0.403291
Lesotho	12	2	2	0	2	#NULL!	1	20	1	2	1	1	1	1	2	0	0	2	#NULL!	#NULL!	1	1	0	1	#NULL!	#NULL!	#NULL!	No	#NULL!	0.865529	0.86968
Cameroon	3	3	3	0	5	#NULL!	0	18	1	1	2	1	1	2	2	2	2	1	#NULL!	#NULL!	1	1	0	1	#NULL!	#NULL!	#NULL!	No	#NULL!	1.17483	1.18046
Cameroon	3	3	3	0	4	#NULL!	0	30	2	1	2	1	1	1	1	1	1	1	#NULL!	#NULL!	1	1	0	1	#NULL!	#NULL!	#NULL!	No	#NULL!	1.21278	1.2186
Cameroon	3	3	3	1	4	#NULL!	0	20	1	2	1	1	1	2	1	1	1	2	#NULL!	#NULL!	0	0	0	2	#NULL!	#NULL!	#NULL!	No	#NULL!	0.79823	0.802058
Lesotho	12	2	1	2	4	#NULL!	0	29	2	2	2	3	1	2	1	2	0	1	#NULL!	#NULL!	0	1	1	2	#NULL!	#NULL!	#NULL!	No	#NULL!	0.861241	0.865372
Lesotho	12	2	1	0	3	#NULL!	0	32	2	2	1	1	1	2	1	2	0	1	#NULL!	#NULL!	0	1	1	3	#NULL!	#NULL!	#NULL!	No	#NULL!	0.801421	0.805265
Lesotho	12	2	2	0	3	#NULL!	0	35	3	2	2	3	1	1	2	0	0	2	#NULL!	#NULL!	1	0	0	3	#NULL!	#NULL!	#NULL!	No	#NULL!	2.04368	2.05348
Malawi	14	2	1	0	3	#NULL!	0	39	3	2	0	1	2	2	1	2	0	1	#NULL!	#NULL!	1	1	0	5	#NULL!	#NULL!	#NULL!	No	#NULL!	1.31471	1.32101
Mali	15	3	1	0	4	#NULL!	0	20	1	2	0	1	2	2	1	0	0	2	#NULL!	#NULL!	0	1	0	2	#NULL!	#NULL!	#NULL!	No	#NULL!	1.56963	1.57716
Serra Leone	21	3	3	0	4	#NULL!	0	42	3	2	0	1	2	2	1	2	0	2	#NULL!	#NULL!	0	1	0	8	#NULL!	#NULL!	#NULL!	No	#NULL!	1.72328	1.73154
Serra Leone	21	3	3	0	4	#NULL!	0	33	2	1	2	4	1	1	1	0	0	1	#NULL!	#NULL!	1	1	0	2	#NULL!	#NULL!	#NULL!	No	#NULL!	0.82904	0.833016
Swaziland	22	2	3	0	3	#NULL!	0	26	2	2	2	0	1	1	1	2	2	2	#NULL!	#NULL!	1	1	0	1	#NULL!	#NULL!	#NULL!	No	#NULL!	1.43128	1.43814
Swaziland	22	2	3	0	4	#NULL!	0	27	2	1	2	1	1	2	1	2	2	1	#NULL!	#NULL!	0	1	0	2	#NULL!	#NULL!	#NULL!	No	#NULL!	0.667186	0.670386
Swaziland	22	2	3	0	4	#NULL!	0	37	3	1	2	0	1	2	2	2	2	1	#NULL!	#NULL!	1	1	0	2	#NULL!	#NULL!	#NULL!	No	#NULL!	0.865864	0.870017
Swaziland	22	2	3	2	3	#NULL!	0	31	2	2	2	0	1	1	1	2	0	2	#NULL!	#NULL!	1	1	0	6	#NULL!	#NULL!	#NULL!	No	#NULL!	0.972993	0.97766
Zinbabwe	25	2	2	0	2	#NULL!	0	25	2	2	1	0	1	2	2	2	0	2	#NULL!	#NULL!	1	1	0	3	#NULL!	#NULL!	#NULL!	No	#NULL!	0.589225	0.592051
Zinbabwe	25	2	1	1	3	#NULL!	0	39	3	2	2	1	2	2	1	0	0	2	#NULL!	#NULL!	0	1	0	2	#NULL!	#NULL!	#NULL!	No	#NULL!	1.49931	1.5065
Zinbabwe	25	2	2	1	2	#NULL!	0	19	1	2	2	4	1	1	1	0	0	2	#NULL!	#NULL!	1	0	0	1	#NULL!	#NULL!	#NULL!	No	#NULL!	0.800473	0.804312
Zinbabwe	25	2	1	0	3	#NULL!	0	21	1	2	1	1	1	2	1	0	0	1	#NULL!	#NULL!	0	0	0	1	#NULL!	#NULL!	#NULL!	No	#NULL!	0.979936	0.984636
Zinbabwe	25	2	1	0	3	#NULL!	0	29	2	2	1	1	1	2	1	0	0	2	#NULL!	#NULL!	0	1	0	3	#NULL!	#NULL!	#NULL!	No	#NULL!	1.42725	1.4341
Cameroon	3	3	2	0	4	#NULL!	1	40	3	2	2	4	1	1	2	1	0	1	#NULL!	#NULL!	0	1	0	6	#NULL!	#NULL!	#NULL!	No	#NULL!	0.46567	0.467903
Ghana	9	3	3	1	3	#NULL!	1	27	2	1	0	1	1	2	1	2	2	1	#NULL!	#NULL!	1	1	0	7	#NULL!	#NULL!	#NULL!	No	#NULL!	1.1591	1.16466
Swaziland	22	2	3	0	5	#NULL!	1	17	1	2	1	0	1	2	2	2	2	2	#NULL!	#NULL!	0	1	0	1	#NULL!	#NULL!	#NULL!	No	#NULL!	1.17987	1.18553
Swaziland	22	2	2	0	3	#NULL!	1	22	1	2	1	1	2	2	2	2	2	1	#NULL!	#NULL!	1	1	0	2	#NULL!	#NULL!	#NULL!	No	#NULL!	1.06734	1.07246
Swaziland	22	2	3	0	2	#NULL!	1	23	1	2	1	0	1	1	1	2	0	2	#NULL!	#NULL!	1	1	0	1	#NULL!	#NULL!	#NULL!	No	#NULL!	1.13589	1.14133
Zinbabwe	25	2	3	0	4	#NULL!	1	37	3	2	2	1	1	1	1	0	2	1	#NULL!	#NULL!	1	1	0	6	#NULL!	#NULL!	#NULL!	No	#NULL!	0.762922	0.766581
Cameroon	3	3	3	0	3	#NULL!	0	29	2	1	2	1	1	2	1	2	2	1	#NULL!	#NULL!	1	1	0	3	#NULL!	#NULL!	#NULL!	No	#NULL!	0.82945	0.833428
Cameroon	3	3	2	0	5	#NULL!	0	24	1	1	1	1	1	2	1	2	0	1	#NULL!	#NULL!	1	1	0	1	#NULL!	#NULL!	#NULL!	No	#NULL!	1.52294	1.53024
Ghana	9	3	2	0	4	#NULL!	0	21	1	1	1	1	1	2	1	0	0	1	#NULL!	#NULL!	0	0	0	1	#NULL!	#NULL!	#NULL!	No	#NULL!	1.59016	1.59779
Lesotho	12	2	3	0	4	#NULL!	0	25	2	1	2	1	1	2	2	0	2	2	#NULL!	#NULL!	0	1	0	2	#NULL!	#NULL!	#NULL!	No	#NULL!	0.155406	0.156151
Lesotho	12	2	3	0	4	#NULL!	0	29	2	2	2	4	1	1	2	1	1	2	#NULL!	#NULL!	1	1	1	3	#NULL!	#NULL!	#NULL!	No	#NULL!	2.12281	2.133
Lesotho	12	2	3	1	3	#NULL!	0	26	2	1	1	0	1	2	2	1	0	2	#NULL!	#NULL!	0	0	0	3	#NULL!	#NULL!	#NULL!	No	#NULL!	0.738844	0.742388
Lesotho	12	2	3	0	5	#NULL!	0	40	3	1	1	3	1	2	2	0	0	2	#NULL!	#NULL!	0	1	0	3	#NULL!	#NULL!	#NULL!	No	#NULL!	0.93115	0.935616
Malawi	14	2	1	0	5	#NULL!	0	25	2	2	1	1	1	2	1	2	0	1	#NULL!	#NULL!	0	0	0	3	#NULL!	#NULL!	#NULL!	No	#NULL!	0.362037	0.363773
Malawi	14	2	3	0	2	#NULL!	0	33	2	1	1	4	2	2	1	2	0	1	#NULL!	#NULL!	1	0	0	4	#NULL!	#NULL!	#NULL!	No	#NULL!	5.58364	5.61042
Mali	15	3	3	1	3	#NULL!	0	23	1	2	0	1	2	2	1	1	0	1	#NULL!	#NULL!	0	0	0	3	#NULL!	#NULL!	#NULL!	No	#NULL!	1.39167	1.39835
Swaziland	22	2	3	0	3	#NULL!	0	34	2	2	2	1	1	1	2	0	2	2	#NULL!	#NULL!	0	1	0	4	#NULL!	#NULL!	#NULL!	No	#NULL!	1.10577	1.11107
Swaziland	22	2	1	2	3	#NULL!	0	25	2	2	2	1	1	1	2	2	0	2	#NULL!	#NULL!	0	1	0	2	#NULL!	#NULL!	#NULL!	No	#NULL!	1.18585	1.19154
Swaziland	22	2	2	0	4	#NULL!	0	39	3	2	2	1	1	1	2	2	0	2	#NULL!	#NULL!	1	1	0	8	#NULL!	#NULL!	#NULL!	No	#NULL!	1.15899	1.16455
Swaziland	22	2	2	2	4	#NULL!	0	40	3	2	2	0	1	1	2	2	0	1	#NULL!	#NULL!	1	0	0	7	#NULL!	#NULL!	#NULL!	No	#NULL!	1.62597	1.63377
Swaziland	22	2	1	2	2	#NULL!	0	18	1	2	0	0	1	1	1	2	0	2	#NULL!	#NULL!	1	1	0	1	#NULL!	#NULL!	#NULL!	No	#NULL!	1.31287	1.31917
Swaziland	22	2	1	0	3	#NULL!	0	32	2	2	1	0	2	2	2	0	0	2	#NULL!	#NULL!	0	0	0	4	#NULL!	#NULL!	#NULL!	No	#NULL!	1.11318	1.11852
Swaziland	22	2	1	2	2	#NULL!	0	22	1	2	1	1	2	2	1	0	0	1	#NULL!	#NULL!	1	1	0	4	#NULL!	#NULL!	#NULL!	No	#NULL!	1.11726	1.12262
Zinbabwe	25	2	3	1	3	#NULL!	0	35	3	1	2	4	1	2	2	2	2	2	#NULL!	#NULL!	0	1	0	4	#NULL!	#NULL!	#NULL!	No	#NULL!	1.84008	1.84891
Zinbabwe	25	2	3	1	3	#NULL!	0	30	2	1	2	1	1	1	1	2	2	2	#NULL!	#NULL!	0	1	0	2	#NULL!	#NULL!	#NULL!	No	#NULL!	0.664389	0.667576
Zinbabwe	25	2	2	2	5	#NULL!	0	24	1	2	1	4	2	1	1	2	0	2	#NULL!	#NULL!	1	0	0	3	#NULL!	#NULL!	#NULL!	No	#NULL!	0.940855	0.945367
Zinbabwe	25	2	1	0	3	#NULL!	0	20	1	2	1	1	1	2	1	1	0	1	#NULL!	#NULL!	0	1	0	1	#NULL!	#NULL!	#NULL!	No	#NULL!	1.11108	1.11641
Zinbabwe	25	2	1	1	5	#NULL!	0	25	2	2	2	4	1	1	1	0	0	2	#NULL!	#NULL!	0	1	0	2	#NULL!	#NULL!	#NULL!	No	#NULL!	0.868383	0.872548
Zinbabwe	25	2	1	0	5	#NULL!	0	41	3	2	1	3	2	1	2	0	0	1	#NULL!	#NULL!	0	1	0	4	#NULL!	#NULL!	#NULL!	No	#NULL!	0.88665	0.890903
Swaziland	22	2	3	0	3	#NULL!	1	22	1	1	1	0	1	1	2	2	2	1	#NULL!	#NULL!	0	1	0	2	#NULL!	#NULL!	#NULL!	No	#NULL!	0.484516	0.48684
Swaziland	22	2	1	0	5	#NULL!	1	29	2	2	0	0	2	2	2	0	0	1	#NULL!	#NULL!	0	0	0	3	#NULL!	#NULL!	#NULL!	No	#NULL!	1.11726	1.12262
Swaziland	22	2	2	0	5	#NULL!	1	30	2	2	1	1	1	2	2	0	0	1	#NULL!	#NULL!	1	1	0	3	#NULL!	#NULL!	#NULL!	No	#NULL!	0.676706	0.679952
Zinbabwe	25	2	3	1	3	#NULL!	1	29	2	2	2	1	2	2	1	0	0	2	#NULL!	#NULL!	0	1	0	3	#NULL!	#NULL!	#NULL!	No	#NULL!	0.8964	0.900699
Cameroon	3	3	3	1	2	#NULL!	0	24	1	1	1	1	1	2	1	2	2	1	#NULL!	#NULL!	1	1	0	1	#NULL!	#NULL!	#NULL!	No	#NULL!	1.21278	1.2186
Congo	4	4	3	0	5	#NULL!	0	38	3	1	2	1	1	2	1	1	0	1	#NULL!	#NULL!	1	1	0	5	#NULL!	#NULL!	#NULL!	No	#NULL!	0.595006	0.59786
Lesotho	12	2	3	0	4	#NULL!	0	24	1	1	1	0	1	2	1	1	0	2	#NULL!	#NULL!	1	1	1	1	#NULL!	#NULL!	#NULL!	No	#NULL!	0.446299	0.44844
Lesotho	12	2	1	0	2	#NULL!	0	24	1	2	1	4	1	2	2	0	0	2	#NULL!	#NULL!	0	0	0	1	#NULL!	#NULL!	#NULL!	No	#NULL!	0.978263	0.982955
Lesotho	12	2	3	0	4	#NULL!	0	31	2	1	2	1	1	2	2	2	2	1	#NULL!	#NULL!	0	1	0	2	#NULL!	#NULL!	#NULL!	No	#NULL!	0.562081	0.564777
Lesotho	12	2	2	0	5	#NULL!	0	34	2	2	1	1	1	2	1	1	0	2	#NULL!	#NULL!	1	1	0	2	#NULL!	#NULL!	#NULL!	No	#NULL!	1.03948	1.04446
Lesotho	12	2	2	2	5	#NULL!	0	29	2	2	2	1	1	2	1	1	0	1	#NULL!	#NULL!	1	0	0	4	#NULL!	#NULL!	#NULL!	No	#NULL!	1.72874	1.73703
Malawi	14	2	2	0	2	#NULL!	0	20	1	2	1	1	1	2	2	0	0	2	#NULL!	#NULL!	0	1	0	2	#NULL!	#NULL!	#NULL!	No	#NULL!	0.979834	0.984533
Niger	17	3	3	1	4	#NULL!	0	36	3	2	0	1	1	2	1	1	0	2	#NULL!	#NULL!	1	0	0	8	#NULL!	#NULL!	#NULL!	No	#NULL!	1.22251	1.22837
Swaziland	22	2	3	1	3	#NULL!	0	31	2	2	2	1	1	2	2	2	0	2	#NULL!	#NULL!	0	1	0	5	#NULL!	#NULL!	#NULL!	No	#NULL!	1.15954	1.1651
Zinbabwe	25	2	3	0	2	#NULL!	0	25	2	1	2	1	1	1	2	2	2	1	#NULL!	#NULL!	0	1	0	1	#NULL!	#NULL!	#NULL!	No	#NULL!	0.704565	0.707944
Zinbabwe	25	2	1	0	5	#NULL!	0	20	1	2	2	1	2	2	1	2	0	2	#NULL!	#NULL!	1	0	0	1	#NULL!	#NULL!	#NULL!	No	#NULL!	0.795048	0.798861
Zinbabwe	25	2	1	1	4	#NULL!	0	23	1	2	2	1	1	2	1	2	0	2	#NULL!	#NULL!	1	1	0	2	#NULL!	#NULL!	#NULL!	No	#NULL!	0.642949	0.646033
Zinbabwe	25	2	1	0	3	#NULL!	0	30	2	2	1	1	2	2	1	2	0	1	#NULL!	#NULL!	1	1	0	3	#NULL!	#NULL!	#NULL!	No	#NULL!	0.721216	0.724675
Zinbabwe	25	2	1	2	3	#NULL!	0	31	2	2	1	0	2	2	1	0	0	2	#NULL!	#NULL!	0	1	0	2	#NULL!	#NULL!	#NULL!	No	#NULL!	0.524869	0.527386
Zinbabwe	25	2	1	1	4	#NULL!	0	28	2	2	2	1	1	1	1	0	0	2	#NULL!	#NULL!	1	0	0	4	#NULL!	#NULL!	#NULL!	No	#NULL!	1.5698	1.57733
Gunea	10	3	3	2	5	#NULL!	1	23	1	1	0	1	2	2	1	2	0	1	#NULL!	#NULL!	1	0	1	2	#NULL!	#NULL!	#NULL!	No	#NULL!	0.683944	0.687224
Lesotho	12	2	3	0	5	#NULL!	1	37	3	1	2	4	1	2	2	2	2	2	#NULL!	#NULL!	1	1	0	3	#NULL!	#NULL!	#NULL!	No	#NULL!	0.399844	0.401762
Lesotho	12	2	1	1	5	#NULL!	1	29	2	2	1	1	1	2	1	1	0	2	#NULL!	#NULL!	1	0	0	4	#NULL!	#NULL!	#NULL!	No	#NULL!	0.840574	0.844606
Malawi	14	2	2	0	4	#NULL!	1	41	3	2	1	1	1	2	1	2	0	1	#NULL!	#NULL!	0	0	0	8	#NULL!	#NULL!	#NULL!	No	#NULL!	1.07476	1.07992
Malawi	14	2	3	0	2	#NULL!	1	28	2	2	1	1	1	2	1	2	0	1	#NULL!	#NULL!	1	1	0	4	#NULL!	#NULL!	#NULL!	No	#NULL!	1.27394	1.28005
Swaziland	22	2	3	1	3	#NULL!	1	25	2	2	2	0	1	1	2	2	2	1	#NULL!	#NULL!	0	1	0	1	#NULL!	#NULL!	#NULL!	No	#NULL!	0.972993	0.97766
Swaziland	22	2	3	0	3	#NULL!	1	37	3	2	2	0	1	1	2	2	2	1	#NULL!	#NULL!	0	1	0	5	#NULL!	#NULL!	#NULL!	No	#NULL!	1.2279	1.23379
Swaziland	22	2	3	1	3	#NULL!	1	21	1	2	2	0	2	1	2	2	2	2	#NULL!	#NULL!	1	1	0	1	#NULL!	#NULL!	#NULL!	No	#NULL!	1.20076	1.20652
Swaziland	22	2	3	0	5	#NULL!	1	30	2	1	1	1	2	2	1	2	1	2	#NULL!	#NULL!	1	1	0	1	#NULL!	#NULL!	#NULL!	No	#NULL!	0.995443	1.00022
Swaziland	22	2	2	0	3	#NULL!	1	30	2	1	2	4	1	2	2	2	0	2	#NULL!	#NULL!	0	1	0	4	#NULL!	#NULL!	#NULL!	No	#NULL!	0.372164	0.373949
Swaziland	22	2	1	2	2	#NULL!	1	24	1	2	1	1	1	1	2	2	0	1	#NULL!	#NULL!	1	1	0	1	#NULL!	#NULL!	#NULL!	No	#NULL!	1.08593	1.09114
Swaziland	22	2	1	1	2	#NULL!	1	32	2	2	1	3	2	2	2	2	0	1	#NULL!	#NULL!	0	0	0	6	#NULL!	#NULL!	#NULL!	No	#NULL!	1.07812	1.08329
Zinbabwe	25	2	3	0	4	#NULL!	1	36	3	1	2	1	1	1	2	2	2	2	#NULL!	#NULL!	0	1	0	2	#NULL!	#NULL!	#NULL!	No	#NULL!	0.849046	0.853118
Zinbabwe	25	2	3	1	2	#NULL!	1	30	2	2	1	3	1	2	2	0	0	1	#NULL!	#NULL!	0	1	0	3	#NULL!	#NULL!	#NULL!	No	#NULL!	0.47682	0.479107
Zinbabwe	25	2	1	1	3	#NULL!	1	21	1	2	1	1	2	2	1	0	0	2	#NULL!	#NULL!	0	1	0	1	#NULL!	#NULL!	#NULL!	No	#NULL!	0.437552	0.439651

## Sheet: Coding scheme
Region_class	1 = "East"	2 = "South"	3 = "West"	4 = "Central"
Wealth index	1 = "Poorest or poorer"	2 = "Middle"	3 = "Richer or richest"
Vitamin A supplementation status	0 = "No"	1 = "Yes"
Age_categorized	1 = "15-24 yrs"	2 = "25-34 years"	3 = "34+ years"
Type of place of residence	1 = "Urban"	2 = "Rural"
Highest educational level	0 = "No education"	1 = "Primary"	2 = "Secondary or higher"
Marital status	0 = "Never in union"	1 = "Married or living together"	3 = "Widowed"	4 = "Divorced or separated"
Improved_water_source	1 = "Improved"	2 = "Unimproved"
Improved sanitation_facility	1 = "Improved"	2 = "Unimproved"
Sex of household head	1 = "Male"	2 = "Female"
Frequency of listening to radio	0 = "Not at all"	1 = "Less than once a week"	2 = "At least once a week"
Frequency of watching TV	0 = "Not at all"	1 = "Less than once a week"	2 = "At least once a week"
Sex of child	1 = "Male"	2 = "Female"
Child lives with whom	0 = "Respondent"	1 = "Others"
Visited health facility last 12 months	0 = "No"	1 = "Yes"
Place of delivery	0 = "Home"	1 = "Health facility"
PNC	0 = "No"	1 = "Yes"
Diarrhea	0 = "No"	1 = "Yes"
Fever	0 = "No"	1 = "Yes"
ARI symptoms	0 = "No"	2 = "Yes"
Child is alive	0 = "No"	1 = "Yes"
Vaccination_ever	0 = "No"	1 = "Yes"
